# Supplementary material for: Sex-related DNA methylation differences in B cell chronic lymphocytic leukemia
Source: Biol Sex Differ. 2019 Jan 7;10:2. doi: 10.1186/s13293-018-0213-7 (PMC6322323; doi:10.1186/s13293-018-0213-7)
Supplement: Supplementary file 3 — Results detail of CLL sex-related DMPs, DMRs, DEGs, GO, and FEM. (XLSX 4427 kb) [file 13293_2018_213_MOESM3_ESM.xlsx]

## Sheet: COVER
sheetName	contain
CLL_MvsF_autosomalDMPs	DMPs of CLL male patients vs female patients in autosomes
CLL_MvsF_XchromosomalDMPs	DMPs of CLL male patients vs female patients in the X chromosome
CLL_MvsF_DMRs	Detected DMRs
CLL_FvsM_autosomalDMPs_GO	Gene oncology analysis of all autosomal DMPs covered genes
CLL_FvsM_XDMPs_GO	Gene oncology analysis of all X chromosomal DMPs covered genes
CLL_MvsF_Sig_RNAm	RNA-Seq results of CLL male vs female patients
Con_MvsF_Sig_RNAm_Rep	RNA-Seq results of replicated control men vs women
CLLMvsF_FEM_result	FEM results of CLL male patients vs female patients
CLL_subtype_sigProbes	significant CpGs associated with CLL subtype(U/I/M) in our DMPs
B_Cell_subtypes_X	significant X chromosomal CpGs associated with B subtypes from Kulis et al.
B_Cell_subtypes_A	significant autosomal CpGs associated with B subtypes from Kulis et al.
Con_MvsF_autosomal_SigSites	Significant sites of control men vs women in autosomes
Con_MvsF_Xchromosomal_SigSites	Significant sites of control men vs women in the X chromosome

## Sheet: CLL_MvsF_autosomalDMPs
	median_CLLMale	median_CLLFemale	delta_CLL	median_conMale	median_conFemale	delta_con	adj.P.Val	adj.P.Val_con	conFemale_Rep	conMale_Rep	CLLFemale_Rep	CLLMale_Rep	delta_CLL_Rep	delta_con_Rep	adj.P.Val_cll_Rep	adj.P.Val_con_Rep	is.rep
cg04858776	0.0831556	0.252105	-0.168949	0.132118	0.251312	-0.119194	8.79356e-07	0.155881	0.16905	0.0673262	0.204786	0.0505097	-0.154276	-0.101724	2.32602e-46	0.999999	TRUE
cg20425293	0.0582777	0.0862891	-0.0280114	0.0799822	0.0903594	-0.0103773	5.61753e-06	0.504757	0.0951203	0.0722472	0.0888783	0.0712577	-0.0176206	-0.0228731	6.77457e-10	0.999999	TRUE
cg22429776	0.0423993	0.0585188	-0.0161195	0.0429733	0.0558705	-0.0128973	1.21682e-05	0.0791907	0.0446383	0.0300576	0.0545	0.0322118	-0.0222882	-0.0145807	1.58558e-50	0.0236834	FALSE
cg01225095	0.080316	0.118311	-0.0379949	0.0894766	0.118841	-0.0293641	1.8168e-05	0.117777	0.0787456	0.0671471	0.0770102	0.0626366	-0.0143736	-0.0115985	4.25466e-10	0.999999	TRUE
cg23612557	0.0293096	0.0404565	-0.0111469	0.0358555	0.0426282	-0.00677273	1.96683e-05	0.368108	0.0290554	0.0252313	0.0288293	0.0239639	-0.00486542	-0.00382414	2.49288e-12	0.999999	TRUE
cg16398944	0.0397947	0.0512156	-0.0114209	0.0398414	0.0477816	-0.00794021	4.70174e-05	0.209358	0.0395149	0.0352435	0.0371041	0.0306987	-0.00640531	-0.00427146	2.46744e-10	0.999999	TRUE
cg22345911	0.0707491	0.0881222	-0.0173731	0.0811711	0.0915485	-0.0103773	5.48127e-05	0.459535	0.0945456	0.0626861	0.107351	0.0596411	-0.0477102	-0.0318594	2.36679e-60	0.151932	TRUE
cg02724127	0.115285	0.173819	-0.0585334	0.123001	0.14396	-0.0209592	5.78716e-05	0.346034	0.194282	0.179522	0.213515	0.193577	-0.0199379	-0.0147602	1.23553e-05	0.999999	TRUE
cg11065518	0.0438305	0.0598906	-0.0160601	0.0465269	0.056041	-0.00951403	0.000334795	0.516147	0.0404799	0.0379327	0.0386041	0.0296673	-0.00893683	-0.00254723	1.43329e-23	0.999999	TRUE
cg06642617	0.0521276	0.0352402	0.0168874	0.0553673	0.0353984	0.0199689	0.000578102	0.081277	0.0240423	0.0399722	0.0248313	0.038621	0.0137896	0.0159299	2.85567e-24	0.999999	TRUE
cg16169375	0.0364403	0.0566877	-0.0202474	0.0377646	0.0569872	-0.0192226	0.000637837	0.0527969	0.0520669	0.0326331	0.0545677	0.0321782	-0.0223894	-0.0194339	4.41963e-48	0.151932	TRUE
cg13323902	0.167774	0.228654	-0.0608799	0.170925	0.242255	-0.0713302	0.00158813	0.0582314	0.253843	0.162368	0.241434	0.180213	-0.0612204	-0.0914743	5.42843e-17	0.122857	TRUE
cg26391832	0.0766809	0.233047	-0.156366	0.169643	0.155606	0.0140372	0.00166773	0.999929	0.156044	0.181633	0.0937116	0.114542	0.0208309	0.0255888	0.0954614	0.999999	FALSE
cg25438440	0.0437971	0.0638895	-0.0200924	0.0416929	0.0602025	-0.0185097	0.00363308	0.0510761	0.0414953	0.0271609	0.0441721	0.0271898	-0.0169823	-0.0143345	2.31421e-42	0.999999	TRUE
cg05001908	0.159246	0.2081	-0.0488542	0.164282	0.188187	-0.023905	0.00368859	0.999929	0.343104	0.335833	0.354185	0.315205	-0.0389801	-0.0072709	2.32421e-11	0.999999	TRUE
cg11866851	0.0555056	0.072956	-0.0174504	0.0551918	0.0685616	-0.0133698	0.00576678	0.2689	0.0572858	0.0469071	0.0652941	0.04571	-0.0195841	-0.0103787	2.02389e-38	0.999999	TRUE
cg17722571	0.111879	0.165542	-0.0536628	0.111518	0.151673	-0.0401553	0.00621267	0.508752	0.210816	0.148207	0.178948	0.151165	-0.0277835	-0.0626092	3.60926e-06	0.999999	TRUE
cg02606018	0.328732	0.243532	0.0851995	0.345369	0.288167	0.0572019	0.00621267	0.601726	0.262018	0.307454	0.206127	0.276382	0.0702548	0.0454364	8.92597e-21	0.999999	TRUE
cg05159145	0.11448	0.147891	-0.0334107	0.123105	0.125177	-0.00207163	0.00621267	0.999929	0.166122	0.151185	0.201442	0.156537	-0.0449048	-0.0149367	2.26258e-20	0.999999	TRUE
cg22084563	0.140553	0.0946837	0.0458693	0.178768	0.145389	0.0333789	0.00621267	0.927852	0.0857111	0.110853	0.0615517	0.0671372	0.00558548	0.025142	0.00502203	0.999999	TRUE
cg16318112	0.0830462	0.110962	-0.0279155	0.0780324	0.0970546	-0.0190222	0.00719548	0.5678	0.127332	0.0895364	0.144598	0.103392	-0.0412054	-0.0377957	1.04626e-23	0.999999	TRUE
cg07355069	0.967666	0.932565	0.0351012	0.972285	0.932132	0.0401525	0.00719548	0.0582314	0.961047	0.975017	0.943002	0.972615	0.0296128	0.0139698	1.11985e-20	0.999999	TRUE
cg08615596	0.0698561	0.0894096	-0.0195534	0.0730801	0.0916129	-0.0185328	0.00738648	0.493796	0.0695538	0.0596413	0.0705304	0.0559235	-0.0146069	-0.00991252	1.15372e-13	0.999999	TRUE
cg07095205	0.0808749	0.231933	-0.151058	0.174605	0.163068	0.0115371	0.00738648	0.999929	0.15642	0.152787	0.118096	0.100116	-0.0179797	-0.00363357	0.464109	0.999999	FALSE
cg05588508	0.791942	0.706012	0.0859308	0.735937	0.641559	0.0943777	0.00806029	0.171765	0.631012	0.695111	0.69456	0.773203	0.078643	0.0640984	6.29083e-12	0.999999	TRUE
cg17561891	0.0984324	0.137017	-0.0385849	0.0959649	0.117108	-0.021143	0.00997206	0.999929	0.182226	0.13999	0.181573	0.15693	-0.0246436	-0.0422362	1.05316e-06	0.999999	TRUE
cg09323434	0.430898	0.269961	0.160937	0.354372	0.307974	0.0463977	0.0108758	0.999929	0.331123	0.37639	0.31512	0.378452	0.0633323	0.0452672	0.177605	0.999999	FALSE
cg17871437	0.0344919	0.0404998	-0.00600789	0.0341903	0.0367968	-0.00260647	0.0127792	0.589859	0.0350058	0.0270253	0.0444389	0.0289895	-0.0154494	-0.00798055	4.61365e-39	0.999999	TRUE
cg10563109	0.508256	0.839204	-0.330948	0.603014	0.731839	-0.128825	0.0195504	0.999929	0.684594	0.560994	0.84985	0.582959	-0.26689	-0.1236	2.37606e-06	0.999999	TRUE
cg16045390	0.187416	0.399361	-0.211944	0.470162	0.489359	-0.0191967	0.0195504	0.999929	0.453054	0.411177	0.358261	0.321019	-0.0372426	-0.0418774	0.837389	0.999999	FALSE
cg19955956	0.0689903	0.151907	-0.0829162	0.0753632	0.121524	-0.0461612	0.0195504	0.41623	0.192064	0.12033	0.159594	0.114338	-0.0452562	-0.0717339	2.10957e-08	0.999999	TRUE
cg27226920	0.128365	0.0985285	0.0298367	0.107034	0.0825341	0.0244997	0.0195504	0.471836	0.107789	0.119395	0.123578	0.131274	0.0076959	0.0116055	0.283517	0.999999	FALSE
cg27241559	0.080266	0.0589163	0.0213497	0.0754282	0.0688763	0.00655191	0.0197004	0.996571	0.0372353	0.0410076	0.0465067	0.0486922	0.00218555	0.00377223	0.0911088	0.999999	FALSE
cg02599835	0.921328	0.958885	-0.0375568	0.921404	0.938919	-0.0175149	0.0198571	0.999929	0.942975	0.929907	0.96345	0.966404	0.0029542	-0.0130682	0.993602	0.999999	FALSE
cg17745211	0.201476	0.153555	0.0479217	0.228789	0.215404	0.0133846	0.0204373	0.999929	0.154079	0.185194	0.131179	0.145566	0.0143863	0.0311142	0.807512	0.999999	FALSE
cg02577773	0.627457	0.893723	-0.266266	0.634038	0.674727	-0.0406885	0.0217452	0.999929	0.682027	0.642827	0.847723	0.797671	-0.0500528	-0.0392002	0.794886	0.999999	FALSE
cg09597785	0.0798812	0.0526072	0.027274	0.0709812	0.0550009	0.0159803	0.0306434	0.999929	0.0188352	0.0201719	0.0185059	0.0191477	0.000641818	0.00133669	0.262851	0.999999	FALSE
cg20121927	0.651612	0.919014	-0.267401	0.770148	0.848908	-0.0787599	0.0326309	0.999929	0.805976	0.720673	0.931443	0.928155	-0.003288	-0.0853037	0.704586	0.999999	FALSE
cg00430888	0.0708556	0.222532	-0.151676	0.0857172	0.140668	-0.0549507	0.0326309	0.810402	0.196781	0.155016	0.188269	0.126813	-0.0614564	-0.0417644	0.742985	0.999999	FALSE
cg24004478	0.0310846	0.025975	0.00510954	0.0358727	0.0345653	0.00130745	0.0328063	0.999929	0.0244876	0.0350824	0.0216892	0.0267948	0.00510561	0.0105949	7.18821e-07	0.999999	TRUE
cg00184235	0.0811556	0.0970487	-0.015893	0.0911269	0.0852744	0.00585251	0.0332576	0.999929	0.110426	0.104119	0.109715	0.11276	0.00304544	-0.00630652	0.90797	0.999999	FALSE
cg02513764	0.0959941	0.0839968	0.0119973	0.0871922	0.0827526	0.00443959	0.0354941	0.999929	0.0492387	0.049984	0.0464979	0.0498506	0.00335274	0.000745354	0.0374432	0.999999	TRUE
cg01139861	0.373168	0.191291	0.181877	0.461596	0.447578	0.0140172	0.0354941	0.999929	0.505945	0.51813	0.129097	0.166398	0.0373013	0.0121853	0.074966	0.999999	FALSE
cg04598683	0.112673	0.0938112	0.0188614	0.110908	0.101063	0.00984513	0.0354941	0.999929	0.0506099	0.0515952	0.0488023	0.0547704	0.00596811	0.000985283	7.64627e-05	0.999999	TRUE
cg03998474	0.0761567	0.0630085	0.0131482	0.0645761	0.06588	-0.00130393	0.03659	0.999929	0.0471337	0.0459873	0.0404552	0.0451056	0.00465038	-0.00114647	0.0117432	0.999999	TRUE
cg04777971	0.14261	0.0706018	0.0720077	0.207323	0.17508	0.0322434	0.0367247	0.999929	0.165952	0.17258	0.0676337	0.0810391	0.0134054	0.00662786	0.432481	0.999999	FALSE
cg25575732	0.0740508	0.0597703	0.0142804	0.0658695	0.0666088	-0.000739319	0.0367247	0.999929	0.0252557	0.0263946	0.0248909	0.0242177	-0.00067315	0.00113884	0.867686	0.999999	FALSE
cg07953307	0.790935	0.754903	0.0360314	0.755211	0.743223	0.0119879	0.0381597	0.529517	0.733685	0.762251	0.729017	0.764093	0.0350764	0.028566	2.49945e-12	0.999999	TRUE
cg06710937	0.0848631	0.219721	-0.134858	0.107981	0.199029	-0.0910482	0.0391585	0.378631	0.251829	0.129365	0.291591	0.0548512	-0.236739	-0.122464	1.05316e-31	0.999999	TRUE
cg04572259	0.091639	0.0716831	0.0199559	0.0813455	0.0788855	0.00246007	0.0391585	0.999929	0.0305175	0.0313425	0.0248252	0.0248547	2.94828e-05	0.000824978	0.783168	0.999999	FALSE
cg13444538	0.696504	0.896019	-0.199515	0.711554	0.67556	0.0359938	0.0396992	0.999929	0.678568	0.762696	0.856195	0.868096	0.0119012	0.0841287	0.6564	0.999999	FALSE
cg10841956	0.931069	0.946556	-0.0154871	0.947749	0.941416	0.00633262	0.0454726	0.999929	0.939509	0.945641	0.942918	0.947392	0.00447334	0.00613266	0.591382	0.999999	FALSE
cg24016624	0.0630702	0.05542	0.00765015	0.072712	0.0663978	0.00631415	0.046484	0.974442	0.0451511	0.0505768	0.0383256	0.0463103	0.00798472	0.0054257	4.35465e-15	0.999999	TRUE
cg25304146	0.641138	0.561214	0.0799234	0.670698	0.591012	0.0796853	0.0466123	0.079227	0.585072	0.661082	0.5314	0.638919	0.107518	0.0760098	5.00871e-12	0.999999	TRUE
cg14319655	0.0989222	0.0757333	0.0231889	0.0826534	0.0833317	-0.000678289	0.0472813	0.999929	0.0533841	0.0517159	0.05098	0.0541584	0.00317844	-0.00166819	0.0283252	0.999999	TRUE
cg14300568	0.0519274	0.0588283	-0.0069009	0.052551	0.0532141	-0.000663142	0.0487973	0.999929	0.0537998	0.0504166	0.0589223	0.051668	-0.0072543	-0.00338318	4.04968e-10	0.999999	TRUE

## Sheet: CLL_MvsF_XchromosomalDMPs
	median_CLLMale	median_CLLFemale	delta_CLL	median_conMale	median_conFemale	delta_con	adj.P.Val	adj.P.value_con	conFemale_Rep	conMale_Rep	CLLFemale_Rep	CLLMale_Rep	delta_CLL_Rep	delta_con_Rep	adj.P.Val_CLL_Rep	adj.P.Val_con_Rep	is.rep
cg19794163	0.12153	0.564065	-0.442536	0.78781	0.740934	0.0468768	1.41648e-16	0.799103	0.652858	0.646955	0.573156	0.102303	-0.470853	-0.00590296	6.21731e-57	0.542118	TRUE
cg13788827	0.198818	0.65197	-0.453151	0.827789	0.856561	-0.0287724	6.19747e-15	0.980158	0.845782	0.678375	0.578619	0.133297	-0.445322	-0.167407	0.0011058		TRUE
cg13817994	0.120161	0.402731	-0.28257	0.610417	0.608287	0.00213013	6.15741e-14	0.648773	0.588479	0.507153	0.411062	0.0364447	-0.374618	-0.0813255	1.64372e-117	0.172139	TRUE
cg12493424	0.170158	0.616077	-0.445919	0.548518	0.685193	-0.136675	1.20584e-13	0.0634047	0.591942	0.340815	0.565873	0.0999689	-0.465904	-0.251127	1.71615e-79	0.000537998	FALSE
cg02742918	0.138905	0.505607	-0.366702	0.674316	0.71622	-0.0419036	1.20584e-13	0.346898	0.701512	0.57846	0.558252	0.0543294	-0.503923	-0.123052	1.54091e-97	0.0834631	TRUE
cg06128881	0.140827	0.584262	-0.443435	0.618467	0.736043	-0.117577	4.27379e-13	0.165213	0.639367	0.387738	0.529908	0.0602032	-0.469705	-0.25163	2.09089e-07		TRUE
cg23616046	0.107229	0.49139	-0.384161	0.229442	0.343115	-0.113673	5.82044e-13	0.0531374	0.23404	0.16537	0.432506	0.117962	-0.314544	-0.0686703	1.74566e-24	0.422004	TRUE
cg27497831	0.231352	0.54478	-0.313428	0.655437	0.698521	-0.0430841	5.95552e-13	0.247081	0.719035	0.626296	0.513027	0.140543	-0.372484	-0.0927397	5.00856e-40	0.345916	TRUE
cg08843314	0.146508	0.478371	-0.331863	0.840532	0.801676	0.0388566	7.23062e-12	0.174178	0.787797	0.696881	0.479535	0.0465257	-0.43301	-0.0909161	1.64692e-71	0.65176	TRUE
cg00804510	0.260422	0.59266	-0.332238	0.527138	0.748557	-0.221419	2.63638e-11	0.0977173	0.693637	0.362067	0.562176	0.0756029	-0.486573	-0.331571	4.34032e-76	0.000112706	FALSE
cg23169382	0.133339	0.469314	-0.335975	0.554982	0.642939	-0.0879571	4.67924e-11	0.0655739	0.567845	0.412754	0.399411	0.0676524	-0.331758	-0.155091	5.4427e-65	0.0617963	TRUE
cg17586516	0.134919	0.525409	-0.390489	0.499934	0.635675	-0.135741	6.45375e-11	0.0576315	0.544521	0.391442	0.540568	0.0992389	-0.441329	-0.15308	0.00405356		TRUE
cg23907260	0.0646159	0.397071	-0.332455	0.545993	0.681202	-0.13521	7.97348e-11	0.121108	0.796522	0.69928	0.401911	0.0415524	-0.360358	-0.0972416	2.13314e-80	0.335341	TRUE
cg11395386	0.0884916	0.397976	-0.309484	0.551255	0.595498	-0.0442433	9.9096e-11	0.300024	0.633043	0.489996	0.416284	0.0328745	-0.383409	-0.143047	1.79018e-77	0.182528	TRUE
cg03670355	0.21014	0.6932	-0.48306	0.585404	0.717508	-0.132104	1.24077e-10	0.25218	0.625027	0.427707	0.681176	0.100941	-0.580235	-0.19732	2.11228e-05		TRUE
cg00981643	0.108804	0.414417	-0.305613	0.419026	0.514561	-0.0955351	1.69665e-10	0.183899	0.450653	0.277435	0.426796	0.0485187	-0.378277	-0.173218	0.00265797		TRUE
cg27360006	0.741304	0.569556	0.171748	0.619118	0.635501	-0.016383	1.70849e-10	0.803991	0.62545	0.733384	0.51993	0.818018	0.298088	0.107934	0.0387159		TRUE
cg21302055	0.0994186	0.456547	-0.357128	0.814547	0.855222	-0.0406756	1.89297e-10	0.391557	0.931459	0.920997	0.463178	0.0504317	-0.412746	-0.0104621	3.10181e-81	0.63544	TRUE
cg01220513	0.265947	0.63574	-0.369793	0.646634	0.74554	-0.0989061	1.89632e-10	0.452443	0.570881	0.445599	0.583711	0.167974	-0.415737	-0.125283	0.00405356		TRUE
cg19002828	0.0876917	0.462353	-0.374661	0.506241	0.648351	-0.14211	7.66563e-10	0.272172	0.594095	0.34689	0.492056	0.0404556	-0.451601	-0.247206	0.000136811		TRUE
cg22656275	0.170917	0.531099	-0.360181	0.502377	0.560308	-0.0579312	1.89965e-09	0.154794	0.547865	0.324265	0.531209	0.0883165	-0.442893	-0.2236	5.75775e-30	0.18356	TRUE
cg08280623	0.0862718	0.386331	-0.300059	0.345926	0.485643	-0.139717	4.80205e-09	0.188541	0.43052	0.269431	0.418231	0.0528001	-0.36543	-0.161089	2.07137e-27	0.238619	TRUE
cg00673020	0.241172	0.526842	-0.285671	0.584177	0.659281	-0.0751046	5.80641e-09	0.313284	0.638472	0.529736	0.515271	0.13148	-0.383792	-0.108736	7.53509e-32	0.363209	TRUE
cg17980977	0.22613	0.611164	-0.385035	0.38672	0.52196	-0.13524	8.95291e-09	0.168007	0.536702	0.420304	0.809398	0.662426	-0.146972	-0.116398	6.69994e-05	0.572229	TRUE
cg00194585	0.930403	0.822027	0.108376	0.944597	0.926312	0.0182846	1.34155e-08	0.0849733	0.86661	0.930657	0.792842	0.916835	0.123993	0.0640472	1.9542e-20	0.0534464	TRUE
cg26239772	0.23136	0.522326	-0.290965	0.822575	0.791492	0.0310829	1.67211e-08	0.210289	0.800066	0.809917	0.506261	0.0937473	-0.412514	0.00985184	6.45444e-43	0.771086	TRUE
cg05162528	0.238799	0.657762	-0.418963	0.739574	0.761907	-0.0223327	1.74434e-08	0.45299	0.708635	0.6883	0.500767	0.229189	-0.271577	-0.0203348	2.19722e-06	0.937475	TRUE
cg09336260	0.0910586	0.297357	-0.206298	0.405165	0.577254	-0.172089	2.08312e-08	0.06596	0.459317	0.350091	0.2433	0.104235	-0.139065	-0.109227	2.24303e-31	0.248638	TRUE
cg09226411	0.0670409	0.127198	-0.0601571	0.451318	0.472711	-0.0213925	2.37185e-08	0.71649	0.417488	0.425243	0.128682	0.0434282	-0.0852536	0.00775538	1.36094e-40	0.903811	TRUE
cg26185620	0.294503	0.63665	-0.342147	0.595289	0.678657	-0.0833674	2.65098e-08	0.130355	0.703177	0.498057	0.555188	0.153503	-0.401685	-0.20512	1.79991e-20	0.258682	TRUE
cg19937198	0.165627	0.559965	-0.394338	0.57302	0.668428	-0.0954084	3.05657e-08	0.241868	0.65623	0.532617	0.48144	0.0675355	-0.413904	-0.123613	7.20137e-28	0.446618	TRUE
cg10874556	0.229054	0.613408	-0.384354	0.480711	0.625049	-0.144337	3.19345e-08	0.125833	0.589673	0.393646	0.591601	0.119262	-0.47234	-0.196027	1.4222e-24	0.376298	TRUE
cg23232084	0.227611	0.505631	-0.27802	0.729175	0.742828	-0.0136528	3.27463e-08	0.883117	0.67558	0.640232	0.44041	0.0565231	-0.383887	-0.0353483	3.71257e-72	0.75982	TRUE
cg09209584	0.902925	0.608189	0.294736	0.812376	0.702491	0.109886	4.04546e-08	0.111408	0.697098	0.834143	0.489938	0.944596	0.454658	0.137045	1.73911e-43	0.114473	TRUE
cg27443052	0.957104	0.929674	0.0274298	0.951685	0.938631	0.0130537	4.07908e-08	0.24863	0.889824	0.896203	0.880303	0.906217	0.0259147	0.00637958	2.36757e-07	0.891514	TRUE
cg23735003	0.127955	0.551393	-0.423438	0.45809	0.585802	-0.127712	5.26392e-08	0.053891	0.498981	0.293878	0.57812	0.0998487	-0.478272	-0.205103	0.00431771		TRUE
cg05967389	0.193597	0.672035	-0.478438	0.785703	0.818749	-0.0330455	5.79447e-08	0.373943	0.785371	0.623099	0.55886	0.0757074	-0.483153	-0.162273	1.74977e-32	0.286274	TRUE
cg04595053	0.162701	0.547543	-0.384841	0.89381	0.890937	0.00287301	6.65428e-08	0.684318	0.912417	0.869857	0.527898	0.0731896	-0.454708	-0.0425602	9.13822e-67	0.740538	TRUE
cg03716231	0.24959	0.669769	-0.420178	0.804492	0.870973	-0.0664807	7.29617e-08	0.178603	0.864664	0.776218	0.612679	0.196262	-0.416417	-0.0884466	2.67075e-15	0.42333	TRUE
cg27592862	0.287024	0.5986	-0.311575	0.874256	0.89268	-0.0184248	7.37732e-08	0.600989	0.859071	0.786994	0.560265	0.188302	-0.371962	-0.0720776	1.27804e-59	0.110484	TRUE
cg13929917	0.908788	0.65542	0.253368	0.702635	0.53154	0.171094	7.70691e-08	0.0773589	0.487039	0.643531	0.62229	0.956957	0.334667	0.156492	3.02382e-12	0.409167	TRUE
cg05473496	0.0974239	0.21418	-0.116757	0.142422	0.204759	-0.0623374	1.09675e-07	0.0571952	0.166865	0.134849	0.218351	0.0766109	-0.14174	-0.0320158	1.02237e-55	0.311546	TRUE
cg18463605	0.966441	0.936013	0.0304282	0.955134	0.937946	0.017188	1.09689e-07	0.135656	0.945617	0.966686	0.931709	0.964648	0.0329393	0.0210687	7.72655e-18	0.12875	TRUE
cg11944101	0.19177	0.559419	-0.367649	0.783154	0.838782	-0.0556277	1.12782e-07	0.380036	0.918512	0.853639	0.513212	0.0827094	-0.430503	-0.0648729	6.70964e-29	0.44041	TRUE
cg11390960	0.947426	0.886431	0.060995	0.906865	0.86712	0.0397449	1.27528e-07	0.0595858	0.843802	0.91304	0.761404	0.953945	0.192542	0.0692376	5.74009e-09	0.439176	TRUE
cg06457249	0.0862178	0.189455	-0.103237	0.1487	0.223848	-0.0751479	1.5754e-07	0.0739117	0.185094	0.104176	0.142744	0.0517668	-0.0909774	-0.0809182	3.17352e-27	0.194225	TRUE
cg19753067	0.0992063	0.514729	-0.415523	0.887337	0.90051	-0.0131728	1.58896e-07	0.634737	0.921319	0.929651	0.504757	0.0539706	-0.450786	0.00833274	1.27867e-65	0.565039	TRUE
cg11771863	0.241451	0.558928	-0.317477	0.540028	0.62358	-0.0835517	1.6739e-07	0.169191	0.614866	0.492045	0.547437	0.0790604	-0.468377	-0.122821	9.46911e-64	0.281157	TRUE
cg26464978	0.0856864	0.335904	-0.250218	0.627027	0.647441	-0.0204143	1.80294e-07	0.923507	0.571309	0.474487	0.153933	0.0694917	-0.0844416	-0.0968215	3.29345e-20	0.496137	TRUE
cg09293857	0.0732007	0.125751	-0.0525505	0.053333	0.0652267	-0.0118937	1.86116e-07	0.226687	0.0508571	0.054366	0.0886651	0.0555167	-0.0331484	0.00350896	9.33486e-26	0.887562	TRUE
cg21672057	0.28063	0.573008	-0.292378	0.305007	0.504415	-0.199408	1.98733e-07	0.0698443	0.489221	0.205696	0.560541	0.321453	-0.239088	-0.283525	2.42342e-07	0.179055	TRUE
cg01370179	0.104482	0.198804	-0.0943221	0.279028	0.307437	-0.0284093	2.30938e-07	0.446313	0.352563	0.277763	0.183331	0.116155	-0.067176	-0.0748003	1.19426e-36	0.348641	TRUE
cg02433685	0.180701	0.381141	-0.20044	0.371462	0.4647	-0.0932385	2.85439e-07	0.0542461	0.42805	0.315865	0.31069	0.107059	-0.203631	-0.112185	1.37371e-28	0.15967	TRUE
cg20980021	0.753972	0.417125	0.336847	0.601379	0.450706	0.150673	2.99478e-07	0.105841	0.447777	0.552084	0.348016	0.337622	-0.0103944	0.104307	0.0175005	0.682636	FALSE
cg15731001	0.659937	0.801729	-0.141792	0.748969	0.792143	-0.0431741	3.13433e-07	0.0995719	0.729916	0.685264	0.724569	0.606114	-0.118455	-0.0446522	1.73328e-14	0.407813	TRUE
cg17964575	0.226948	0.692525	-0.465578	0.86735	0.898519	-0.0311687	3.13591e-07	0.554291	0.905761	0.86073	0.518145	0.128288	-0.389857	-0.0450304	1.3461e-15	0.504245	TRUE
cg01212429	0.0799082	0.424831	-0.344923	0.204148	0.291337	-0.0871893	3.9029e-07	0.101346	0.302328	0.201012	0.206655	0.102842	-0.103813	-0.101317	2.34401e-20	0.229414	TRUE
cg03962288	0.463611	0.626603	-0.162992	0.613544	0.672242	-0.0586979	4.42662e-07	0.195854	0.586154	0.469167	0.520249	0.352013	-0.168236	-0.116987	4.13445e-62	0.000147998	FALSE
cg02185190	0.0962993	0.454783	-0.358483	0.637205	0.674275	-0.0370696	4.69755e-07	0.288426	0.619194	0.481402	0.443502	0.0693613	-0.374141	-0.137791	1.83601e-59	0.543845	TRUE
cg07770093	0.109438	0.310244	-0.200805	0.25468	0.378712	-0.124033	4.81103e-07	0.0619836	0.379591	0.230887	0.395109	0.0856946	-0.309414	-0.148704	3.96449e-08	0.31872	TRUE
cg07256643	0.124896	0.521351	-0.396454	0.419824	0.570378	-0.150554	6.00011e-07	0.124575	0.553024	0.385708	0.4553	0.0655625	-0.389738	-0.167316	3.2588e-14	0.431514	TRUE
cg13677770	0.250982	0.5423	-0.291318	0.60874	0.700747	-0.0920072	6.03974e-07	0.293208	0.632642	0.462255	0.509895	0.0910292	-0.418866	-0.170387	8.09163e-51	0.161108	TRUE
cg17715469	0.966103	0.945707	0.0203962	0.962787	0.952158	0.0106288	1.01741e-06	0.0775482	0.96069	0.975459	0.955579	0.970824	0.0152447	0.0147685	2.64592e-09	0.0329976	FALSE
cg25420238	0.0527852	0.315601	-0.262816	0.184232	0.347121	-0.162889	1.0316e-06	0.0715207	0.242877	0.100921	0.286668	0.0434707	-0.243197	-0.141955	1.0711e-29	0.00954719	FALSE
cg02834125	0.957027	0.928936	0.028091	0.953335	0.944796	0.00853824	1.06505e-06	0.364888	0.952912	0.962406	0.944698	0.96187	0.0171722	0.00949355	3.4933e-14	0.207875	TRUE
cg25452343	0.283044	0.599299	-0.316254	0.883754	0.846997	0.0367569	1.2148e-06	0.410243	0.840998	0.783395	0.51586	0.104805	-0.411055	-0.0576031	9.50136e-11	0.884055	TRUE
cg10627583	0.362336	0.568451	-0.206115	0.884003	0.813841	0.0701619	1.27268e-06	0.0511347	0.752681	0.801926	0.447968	0.0762756	-0.371693	0.0492447	7.61373e-35	0.736167	TRUE
cg00680081	0.249468	0.534998	-0.28553	0.510941	0.572869	-0.0619288	1.30162e-06	0.141847	0.536995	0.423668	0.596675	0.244495	-0.35218	-0.113327	1.27576e-07	0.487899	TRUE
cg11615895	0.0974487	0.380558	-0.28311	0.316994	0.52323	-0.206236	1.59939e-06	0.058395	0.4625	0.250339	0.396498	0.0653551	-0.331143	-0.212161	6.61175e-07	0.218816	TRUE
cg00014152	0.888197	0.920815	-0.0326181	0.911941	0.92427	-0.0123299	1.68312e-06	0.390336	0.952792	0.952654	0.957918	0.942697	-0.0152208	-0.000138093	3.55294e-16	0.971123	TRUE
cg10552586	0.939756	0.855592	0.0841636	0.951035	0.923058	0.0279772	1.77383e-06	0.15201	0.938112	0.950789	0.87904	0.947709	0.0686694	0.0126773	1.95239e-06	0.713727	TRUE
cg20430101	0.309391	0.586302	-0.276911	0.864033	0.831476	0.0325573	2.13356e-06	0.798169	0.809067	0.713474	0.544068	0.0828875	-0.461181	-0.0955923	2.3492e-52	0.28722	TRUE
cg24324483	0.287707	0.533231	-0.245524	0.603242	0.638465	-0.0352229	2.15884e-06	0.343145	0.614319	0.510002	0.484788	0.0937991	-0.390989	-0.104317	3.06126e-13	0.626886	TRUE
cg14942312	0.135165	0.360274	-0.225109	0.651085	0.562876	0.0882091	2.20502e-06	0.128031	0.521041	0.592017	0.246737	0.0672684	-0.179468	0.0709752	2.35269e-16	0.730171	TRUE
ch.X.714485F	0.0387928	0.0254592	0.0133336	0.0300279	0.0257161	0.00431174	2.63509e-06	0.129595	0.0223546	0.0364578	0.0233743	0.0392781	0.0159039	0.0141031	7.55881e-34	0.00138101	FALSE
cg03665912	0.0876801	0.374292	-0.286612	0.163179	0.307745	-0.144566	2.68435e-06	0.0839138	0.245647	0.117631	0.309168	0.0682056	-0.240963	-0.128017	1.15118e-08	0.279399	TRUE
cg00188409	0.0739698	0.353706	-0.279737	0.168032	0.25144	-0.0834075	3.06628e-06	0.0830308	0.21373	0.0950875	0.388932	0.0454646	-0.343467	-0.118642	4.67086e-14	0.238267	TRUE
cg07193309	0.842636	0.771583	0.0710529	0.805394	0.783732	0.0216622	3.11218e-06	0.08434	0.725404	0.805615	0.735119	0.797116	0.0619965	0.0802115	3.76222e-13	0.130716	TRUE
cg17230120	0.94469	0.918186	0.0265042	0.947298	0.924801	0.0224974	3.17176e-06	0.135951	0.948037	0.962011	0.939762	0.959346	0.0195844	0.0139741	5.03933e-10	0.151284	TRUE
cg00292305	0.174702	0.513049	-0.338346	0.821464	0.760976	0.060487	3.32961e-06	0.314618	0.807503	0.844196	0.443154	0.103844	-0.33931	0.0366928	2.01542e-30	0.277457	TRUE
cg21936763	0.910013	0.943136	-0.033123	0.925393	0.938238	-0.0128453	3.46151e-06	0.151725	0.955323	0.945264	0.95404	0.942029	-0.0120117	-0.0100589	6.39744e-12	0.0154756	FALSE
cg14134864	0.918968	0.877715	0.0412534	0.90929	0.885684	0.023606	3.58766e-06	0.0652817	0.883588	0.943103	0.907053	0.93003	0.0229765	0.0595152	2.94568e-12	5.58457e-05	FALSE
cg13143954	0.875739	0.811933	0.0638054	0.850912	0.813279	0.0376327	4.21989e-06	0.126165	0.755547	0.815775	0.725736	0.835797	0.110061	0.0602282	6.83083e-12	0.427275	TRUE
cg17010905	0.233988	0.499443	-0.265455	0.726558	0.653839	0.0727197	4.5273e-06	0.138626	0.595631	0.634511	0.412117	0.105231	-0.306886	0.0388798	5.33367e-27	0.724203	TRUE
cg13719062	0.925837	0.888194	0.037643	0.925156	0.90569	0.0194662	4.85144e-06	0.0636381	0.876446	0.928431	0.874291	0.916764	0.0424731	0.0519856	5.61023e-18	0.0179782	FALSE
cg01850541	0.181396	0.471818	-0.290422	0.3405	0.475177	-0.134676	5.02648e-06	0.0769758	0.483208	0.3621	0.458054	0.119364	-0.33869	-0.121108	1.65e-07	0.509786	TRUE
cg04310247	0.132605	0.296846	-0.164241	0.12736	0.186468	-0.0591079	5.33893e-06	0.317054	0.167585	0.0910141	0.264829	0.0790209	-0.185808	-0.0765708	1.16557e-40	0.0572058	TRUE
cg01472347	0.0471378	0.0699778	-0.02284	0.0369679	0.0386232	-0.00165532	5.67581e-06	0.85323	0.0304302	0.03371	0.0556804	0.0337204	-0.02196	0.00327978	6.88951e-25	0.638249	TRUE
cg23194346	0.92	0.85441	0.0655898	0.927941	0.896828	0.0311122	5.76441e-06	0.145901	0.919506	0.943058	0.768864	0.930495	0.161631	0.0235515	6.04595e-12	0.377811	TRUE
cg25863147	0.294339	0.574545	-0.280206	0.766344	0.684707	0.0816372	6.74789e-06	0.302761	0.700712	0.72232	0.502757	0.141132	-0.361625	0.0216081	4.17971e-13	0.719502	TRUE
cg01932223	0.116416	0.490965	-0.374549	0.330961	0.404351	-0.0733905	6.89371e-06	0.352468	0.300537	0.281826	0.450665	0.0918335	-0.358831	-0.0187116	3.10551e-08	0.882776	TRUE
cg09368035	0.134591	0.24265	-0.108059	0.361666	0.372475	-0.0108096	6.94196e-06	0.933683	0.325887	0.302623	0.276321	0.0448847	-0.231437	-0.0232639	3.82501e-64	0.762632	TRUE
cg03758972	0.25975	0.588091	-0.32834	0.492534	0.631955	-0.139421	7.13851e-06	0.314372	0.568725	0.414036	0.507362	0.143825	-0.363537	-0.154688	4.81565e-26	0.173735	TRUE
cg11475880	0.960195	0.932051	0.0281436	0.96022	0.938859	0.021361	8.26669e-06	0.0801773	0.930291	0.96201	0.922688	0.952281	0.0295938	0.0317188	5.02975e-17	0.0169799	FALSE
cg07053481	0.946491	0.897772	0.0487186	0.919546	0.893302	0.0262441	8.33401e-06	0.0691157	0.895455	0.943062	0.809127	0.944427	0.135299	0.0476066	2.79682e-23	0.229168	TRUE
cg22009709	0.930108	0.887472	0.0426362	0.87093	0.841782	0.0291479	8.59786e-06	0.376025	0.794097	0.897072	0.851698	0.915329	0.0636318	0.102975	4.76657e-08	0.146199	TRUE
cg04700811	0.955162	0.936756	0.0184057	0.953201	0.939017	0.0141841	8.69555e-06	0.05654	0.938771	0.952344	0.933182	0.949282	0.0160997	0.0135733	0.00704969	0.599204	TRUE
cg16353361	0.124629	0.461121	-0.336492	0.391579	0.53913	-0.147551	8.94121e-06	0.479061	0.455591	0.292628	0.369506	0.0858758	-0.28363	-0.162963	7.23994e-10	0.297112	TRUE
cg02602300	0.223356	0.562259	-0.338903	0.588011	0.638975	-0.0509633	9.68109e-06	0.487741	0.571726	0.474099	0.495828	0.0597036	-0.436125	-0.0976274	7.08514e-27	0.477048	TRUE
cg09132264	0.091566	0.303809	-0.212243	0.0920421	0.132364	-0.0403221	1.03597e-05	0.109316	0.0981027	0.07026	0.35779	0.0755713	-0.282219	-0.0278428	2.30779e-23	0.487899	TRUE
cg16582649	0.94435	0.958246	-0.0138955	0.94545	0.951442	-0.00599213	1.08344e-05	0.171562	0.963696	0.953636	0.959851	0.950916	-0.00893479	-0.0100602	8.79854e-12	0.244882	TRUE
cg18154457	0.944582	0.919952	0.0246292	0.93728	0.928379	0.00890132	1.09153e-05	0.073468	0.911612	0.954363	0.917003	0.940937	0.0239345	0.0427507	1.04896e-22	6.74008e-06	FALSE
cg02417823	0.116626	0.165169	-0.0485427	0.121274	0.14673	-0.0254568	1.11136e-05	0.0617376	0.305909	0.0976661	0.354039	0.0949709	-0.259068	-0.208242	1.62399e-99	3.44103e-13	FALSE
cg20356272	0.243682	0.552093	-0.308411	0.318108	0.415574	-0.0974662	1.16278e-05	0.0635233	0.405091	0.26774	0.458176	0.26877	-0.189407	-0.137352	1.5709e-08	0.14464	TRUE
cg27404676	0.193651	0.568683	-0.375032	0.367071	0.464389	-0.0973181	1.2095e-05	0.246197	0.433045	0.339059	0.556977	0.619826	0.062849	-0.0939861	0.105869	0.689051	FALSE
cg21648914	0.0659995	0.110671	-0.0446717	0.144183	0.217495	-0.0733114	1.22534e-05	0.0521436	0.231676	0.191322	0.105571	0.0723361	-0.0332344	-0.040354	2.84132e-19	0.461833	TRUE
cg12358915	0.234889	0.633549	-0.398659	0.178195	0.423116	-0.24492	1.22823e-05	0.0521917	0.449723	0.21359	0.633619	0.284605	-0.349014	-0.236133	1.9117e-07	0.265077	TRUE
cg24735671	0.351263	0.726708	-0.375445	0.851363	0.895376	-0.0440133	1.30504e-05	0.1952	0.914415	0.901503	0.571011	0.208892	-0.362119	-0.012912	1.48553e-18	0.715695	TRUE
ch.X.147603R	0.0216643	0.0142319	0.00743238	0.0216935	0.017693	0.00400052	1.30526e-05	0.297827	0.0167571	0.0280237	0.0154128	0.0289075	0.0134947	0.0112666	2.76635e-46	0.00395702	FALSE
cg22322928	0.0902458	0.406301	-0.316055	0.182542	0.314719	-0.132177	1.374e-05	0.0923618	0.336684	0.186951	0.260886	0.0595531	-0.201333	-0.149733	0.670474	0.579022	FALSE
cg03802931	0.143375	0.382039	-0.238664	0.242301	0.264885	-0.0225837	1.43407e-05	0.529807	0.31159	0.21555	0.4095	0.192038	-0.217462	-0.0960396	6.81096e-07	0.348594	TRUE
cg06217046	0.976933	0.967354	0.00957938	0.973817	0.969222	0.00459572	1.74406e-05	0.133704	0.978015	0.985694	0.97444	0.984382	0.00994184	0.00767869	2.01466e-10	0.195259	TRUE
cg20205061	0.301749	0.631656	-0.329907	0.885556	0.916685	-0.0311286	1.75824e-05	0.400779	0.937461	0.923995	0.563242	0.137156	-0.426086	-0.0134654	6.70157e-29	0.549199	TRUE
cg18480129	0.0794071	0.439143	-0.359736	0.201564	0.428489	-0.226925	1.86323e-05	0.0519599	0.342595	0.154001	0.374944	0.0597254	-0.315218	-0.188595	5.26652e-12	0.165214	TRUE
cg00290944	0.2377	0.462312	-0.224612	0.784726	0.703527	0.0811993	1.87296e-05	0.152927	0.698259	0.704438	0.442551	0.0885406	-0.35401	0.00617931	2.05144e-44	0.788128	TRUE
cg26445203	0.296199	0.865157	-0.568958	0.742651	0.88815	-0.1455	1.88969e-05	0.0911367	0.815245	0.67134	0.854785	0.849987	-0.00479802	-0.143905	0.000739958	0.33026	TRUE
cg00040923	0.944156	0.909063	0.0350932	0.803709	0.751081	0.0526279	1.97755e-05	0.388117	0.705266	0.786207	0.915702	0.956298	0.0405955	0.0809409	6.47184e-05	0.380044	TRUE
cg17994214	0.182986	0.584027	-0.401041	0.799889	0.773123	0.0267664	2.02988e-05	0.451551	0.734097	0.664378	0.530614	0.145027	-0.385587	-0.0697182	3.19781e-20	0.451655	TRUE
cg12391921	0.872946	0.611471	0.261475	0.90184	0.777427	0.124413	2.07773e-05	0.152627	0.773814	0.933278	0.607139	0.946309	0.339171	0.159464	8.56604e-19	0.0363607	FALSE
cg04205692	0.0341664	0.0521127	-0.0179463	0.0270056	0.0345089	-0.00750326	2.0906e-05	0.229671	0.0369262	0.0406088	0.0503993	0.0398167	-0.0105826	0.00368258	2.18478e-12	0.493334	TRUE
cg24462702	0.211062	0.504849	-0.293787	0.841598	0.875665	-0.0340671	2.1373e-05	0.921374	0.926113	0.907612	0.492458	0.103628	-0.38883	-0.0185011	8.15502e-30	0.748313	TRUE
cg20460541	0.187856	0.476494	-0.288638	0.782611	0.716181	0.0664291	2.23836e-05	0.259136	0.623822	0.587409	0.458371	0.0548287	-0.403543	-0.0364129	1.05615e-38	0.689645	TRUE
cg19786359	0.127351	0.468802	-0.341451	0.381467	0.472118	-0.0906516	2.30389e-05	0.588932	0.39659	0.299146	0.539466	0.0987005	-0.440765	-0.097444	6.5649e-42	0.269413	TRUE
cg07971493	0.215808	0.583716	-0.367908	0.286697	0.456526	-0.169829	2.36259e-05	0.063795	0.461284	0.224923	0.605485	0.164137	-0.441348	-0.236362	1.74241e-21	0.118669	TRUE
cg16888859	0.698022	0.901804	-0.203781	0.880755	0.939432	-0.0586768	2.4714e-05	0.235004									FALSE
cg13243388	0.928877	0.892548	0.0363293	0.903966	0.864092	0.0398735	2.49116e-05	0.620957	0.841435	0.877649	0.748764	0.919201	0.170437	0.0362148	1.01433e-24	0.383578	TRUE
cg21484182	0.0934784	0.173237	-0.0797582	0.0704416	0.124658	-0.0542162	2.61356e-05	0.054005	0.423904	0.0937262	0.462301	0.0935785	-0.368723	-0.330177	9.05837e-16	0.00845869	FALSE
cg03088756	0.811356	0.499638	0.311718	0.6041	0.495179	0.108921	2.61933e-05	0.168829	0.45992	0.649293	0.496087	0.899767	0.40368	0.189373	1.66534e-13	0.14795	TRUE
cg24923927	0.965387	0.949465	0.015922	0.961486	0.955218	0.00626753	2.6356e-05	0.162951	0.961849	0.965894	0.95287	0.964447	0.0115777	0.00404454	7.17064e-08	0.547141	TRUE
cg14322166	0.270763	0.746068	-0.475305	0.586527	0.714989	-0.128461	2.65965e-05	0.379552	0.715968	0.629412	0.724438	0.672534	-0.0519032	-0.0865555	0.000642068	0.704018	TRUE
cg14453321	0.918748	0.87235	0.0463979	0.889937	0.876215	0.0137224	2.8994e-05	0.996384	0.838922	0.865506	0.825925	0.911687	0.0857628	0.0265837	2.70417e-19	0.593762	TRUE
cg17207552	0.0947974	0.144259	-0.0494617	0.587942	0.461435	0.126506	2.98459e-05	0.360468	0.414313	0.521083	0.0950139	0.0540973	-0.0409167	0.10677	1.31014e-23	0.459175	TRUE
cg22972444	0.949002	0.928462	0.0205407	0.955819	0.937794	0.0180252	3.18514e-05	0.0597262	0.943685	0.953081	0.925739	0.941134	0.0153943	0.00939636	6.83427e-10	0.13834	TRUE
cg11460496	0.13155	0.653695	-0.522145	0.296755	0.560101	-0.263346	3.28425e-05	0.253935	0.41634	0.191042	0.554062	0.0742042	-0.479858	-0.225298	1.30166e-24	0.142325	TRUE
cg16884539	0.948428	0.926929	0.021499	0.938528	0.942376	-0.00384823	3.41628e-05	0.456598	0.937634	0.955742	0.919326	0.940033	0.0207069	0.0181082	9.29054e-13	0.0105646	FALSE
cg25421903	0.049058	0.109694	-0.060636	0.0384664	0.0618242	-0.0233579	3.61015e-05	0.05288	0.04465	0.0460943	0.0978338	0.0499989	-0.0478349	0.00144427	5.70971e-23	0.907514	TRUE
cg14736373	0.921121	0.86712	0.0540002	0.907369	0.871995	0.035374	3.64538e-05	0.0816546	0.841683	0.858899	0.840065	0.884716	0.0446511	0.0172165	8.32394e-24	0.78165	TRUE
cg24712639	0.956977	0.897336	0.0596415	0.951778	0.932972	0.0188067	3.6725e-05	0.0640251	0.94229	0.972871	0.890223	0.960841	0.0706181	0.0305815	1.28001e-43	0.0349774	FALSE
cg13155805	0.795868	0.553494	0.242374	0.819069	0.749485	0.0695846	3.67347e-05	0.0546189	0.659104	0.765169	0.39472	0.588372	0.193652	0.106064	0.00152564	0.499302	TRUE
cg06767008	0.054336	0.0909125	-0.0365765	0.190776	0.304567	-0.113791	3.79425e-05	0.0575204	0.291867	0.0971563	0.0541871	0.0213282	-0.0328589	-0.19471	2.65643e-46	2.09257e-05	FALSE
cg25790279	0.129561	0.27299	-0.143429	0.361424	0.421167	-0.059743	3.99053e-05	0.500357	0.417867	0.305546	0.32986	0.0550936	-0.274766	-0.112321	1.94657e-34	0.226612	TRUE
cg20585410	0.321311	0.686466	-0.365156	0.477626	0.616552	-0.138925	4.03603e-05	0.462014	0.467382	0.465301	0.642788	0.419589	-0.223199	-0.00208103	0.0188491	0.918832	TRUE
cg21355508	0.260474	0.615167	-0.354694	0.692562	0.706476	-0.013914	4.04194e-05	0.746933	0.652769	0.480547	0.51694	0.0812782	-0.435662	-0.172222	2.93941e-21	0.347505	TRUE
cg22799132	0.11877	0.49253	-0.37376	0.196103	0.342138	-0.146036	4.41553e-05	0.0501688	0.317485	0.173137	0.493795	0.127607	-0.366187	-0.144348	4.54038e-08	0.368004	TRUE
cg22847973	0.0982364	0.355503	-0.257266	0.223685	0.324717	-0.101032	4.62269e-05	0.236281	0.297229	0.237591	0.105957	0.115616	0.00965923	-0.0596382	0.782102	0.778999	FALSE
cg16117744	0.0572222	0.0428727	0.0143495	0.0502646	0.0416192	0.00864544	5.12996e-05	0.181398	0.0280776	0.0352991	0.0280194	0.0376279	0.00960849	0.00722157	5.35196e-07	0.425166	TRUE
cg16771588	0.923494	0.951	-0.0275054	0.930813	0.950113	-0.0192997	5.21662e-05	0.0656638	0.96158	0.922833	0.950639	0.932704	-0.0179349	-0.0387476	5.90379e-09	0.00047972	FALSE
cg17814335	0.243753	0.530869	-0.287116	0.273913	0.413354	-0.139441	5.24695e-05	0.191806	0.540485	0.256836	0.584943	0.387405	-0.197538	-0.283649	6.04394e-08	0.119339	TRUE
cg20774140	0.941359	0.92075	0.0206096	0.943086	0.921083	0.0220021	5.24816e-05	0.0843519	0.924872	0.954896	0.910184	0.944711	0.034527	0.0300248	1.59989e-07	0.260283	TRUE
cg08580380	0.95459	0.903228	0.0513625	0.943011	0.925624	0.0173861	5.54413e-05	0.0605774	0.946497	0.954357	0.873252	0.960853	0.0876008	0.00786017	9.74289e-37	0.581335	TRUE
cg05453733	0.946985	0.933982	0.0130028	0.939822	0.937783	0.00203919	5.58136e-05	0.352176	0.949491	0.958909	0.930613	0.94847	0.017857	0.00941791	4.2925e-13	0.0834096	TRUE
cg24552876	0.932063	0.913005	0.0190579	0.925523	0.912021	0.0135018	5.79421e-05	0.506929	0.908827	0.923033	0.897701	0.915882	0.0181817	0.0142069	5.05078e-13	0.233519	TRUE
cg14533133	0.10558	0.49442	-0.388839	0.246367	0.512949	-0.266583	5.80011e-05	0.0658192	0.393063	0.206004	0.433069	0.0645376	-0.368531	-0.187059	3.67452e-12	0.273933	TRUE
cg01813276	0.942412	0.905745	0.036667	0.934513	0.926764	0.00774881	5.88099e-05	0.562863	0.942692	0.938759	0.908464	0.940564	0.0321006	-0.00393333	5.93235e-17	0.906063	TRUE
cg26744369	0.114292	0.355265	-0.240973	0.379782	0.374208	0.00557364	6.25675e-05	0.432605	0.358047	0.304452	0.413466	0.0893983	-0.324068	-0.0535954	5.17893e-06	0.633718	TRUE
cg03140487	0.223393	0.277423	-0.0540297	0.281487	0.330326	-0.0488399	6.26734e-05	0.286328	0.333063	0.283712	0.319847	0.20567	-0.114178	-0.0493514	3.15572e-20	0.38629	TRUE
cg20981403	0.735028	0.807565	-0.0725373	0.71435	0.752237	-0.037887	6.48535e-05	0.109545	0.726693	0.677054	0.788622	0.711223	-0.0773994	-0.049639	7.86088e-28	0.121739	TRUE
cg20980660	0.320503	0.607067	-0.286563	0.294641	0.485752	-0.191111	6.58705e-05	0.0579694	0.453094	0.294026	0.60875	0.197898	-0.410852	-0.159068	1.46622e-12	0.46647	TRUE
cg19605705	0.911043	0.882198	0.0288457	0.89241	0.876265	0.0161449	6.66689e-05	0.143601	0.828421	0.892714	0.80499	0.901286	0.0962966	0.0642927	1.58553e-23	0.172247	TRUE
cg22337892	0.196164	0.604946	-0.408782	0.251676	0.457764	-0.206088	6.78503e-05	0.0924006	0.396912	0.249047	0.547525	0.132105	-0.415421	-0.147865	4.70338e-08	0.358019	TRUE
cg10461324	0.905589	0.856689	0.0488998	0.833239	0.751662	0.0815769	6.81031e-05	0.0836306	0.728432	0.835985	0.846795	0.889789	0.0429945	0.107553	0.00515957	0.324983	TRUE
cg00941549	0.918476	0.857835	0.0606408	0.926964	0.904889	0.0220757	6.9237e-05	0.052217	0.876479	0.919845	0.86833	0.905812	0.0374823	0.0433664	3.11719e-11	0.125046	TRUE
cg25604547	0.240536	0.647409	-0.406873	0.498626	0.665685	-0.167059	6.92537e-05	0.209619	0.597806	0.43786	0.571982	0.248773	-0.32321	-0.159947	0.000129502	0.387665	TRUE
cg04930858	0.0898875	0.164619	-0.074731	0.433192	0.599891	-0.166699	6.95515e-05	0.40932	0.530205	0.350344	0.113166	0.0702864	-0.0428799	-0.179861	2.17476e-21	0.0146123	FALSE
cg07409400	0.2964	0.635626	-0.339227	0.746336	0.804273	-0.0579375	7.00126e-05	0.130741	0.773936	0.638571	0.590934	0.137379	-0.453555	-0.135365	5.87745e-37	0.133333	TRUE
cg02275875	0.277303	0.540431	-0.263128	0.356968	0.433257	-0.0762893	7.18258e-05	0.144971	0.426258	0.37428	0.341806	0.26148	-0.0803259	-0.0519785	0.0133525	0.441873	TRUE
cg08103876	0.678963	0.545256	0.133707	0.601637	0.562646	0.038991	7.59264e-05	0.165025	0.497541	0.546668	0.536378	0.608975	0.0725974	0.0491274	0.14208	0.366957	FALSE
cg06538334	0.348246	0.724233	-0.375987	0.731966	0.568717	0.163249	7.99121e-05	0.353116	0.497769	0.571965	0.564026	0.921228	0.357202	0.0741956	0.566702	0.862101	FALSE
cg04495420	0.891068	0.912049	-0.0209812	0.885665	0.904686	-0.019021	8.27214e-05	0.0581954	0.884556	0.853104	0.881543	0.851599	-0.0299439	-0.0314518	2.72852e-11	0.040574	FALSE
cg02992767	0.374625	0.634482	-0.259857	0.899646	0.825846	0.0738002	8.31114e-05	0.130028	0.838238	0.895321	0.591519	0.308262	-0.283257	0.0570836	4.17336e-13	0.473946	TRUE
cg21747330	0.159382	0.586366	-0.426984	0.506213	0.574667	-0.0684548	8.55935e-05	0.388072	0.425552	0.308567	0.527755	0.110588	-0.417167	-0.116985	5.31511e-05	0.748357	TRUE
cg02534780	0.280683	0.631718	-0.351036	0.550106	0.665125	-0.11502	8.68672e-05	0.245759	0.581232	0.381574	0.51822	0.299215	-0.219005	-0.199658	0.180097	0.483806	FALSE
cg09877299	0.944761	0.920969	0.0237922	0.954778	0.940703	0.0140749	8.8442e-05	0.167631	0.935567	0.947839	0.937599	0.949279	0.0116797	0.0122715	0.102256	0.478036	FALSE
cg10775576	0.147392	0.541861	-0.394469	0.710927	0.758748	-0.0478206	9.00614e-05	0.424167	0.646048	0.556773	0.479127	0.104877	-0.374251	-0.089275	1.65058e-55	0.308757	TRUE
cg11304846	0.9341	0.813173	0.120927	0.929564	0.876266	0.0532977	9.02885e-05	0.0706486	0.814846	0.908286	0.777736	0.931744	0.154007	0.0934405	1.09921e-39	0.0736302	TRUE
cg22987181	0.0683172	0.1054	-0.0370829	0.0810298	0.134938	-0.0539083	9.32026e-05	0.208598	0.133714	0.122781	0.0960119	0.0988585	0.00284661	-0.0109334	4.30704e-06	0.816525	FALSE
cg13536258	0.190988	0.483459	-0.29247	0.47207	0.486346	-0.0142756	9.32737e-05	0.4544	0.482995	0.408784	0.507125	0.315188	-0.191937	-0.074211	0.00687187	0.628234	TRUE
cg23756219	0.131081	0.381239	-0.250158	0.396168	0.574714	-0.178546	9.48292e-05	0.0533722	0.541741	0.405622	0.398089	0.0634065	-0.334683	-0.13612	1.54814e-40	0.281438	TRUE
cg05889382	0.911298	0.880856	0.0304418	0.9084	0.876003	0.0323969	9.60528e-05	0.0612563	0.893667	0.921048	0.860562	0.895945	0.0353829	0.0273804	0.00392003	0.574644	TRUE
cg02063752	0.552637	0.73403	-0.181392	0.708848	0.731165	-0.0223177	0.000101383	0.668808	0.710043	0.680249	0.671501	0.633928	-0.0375732	-0.0297941	8.83561e-08	0.852801	TRUE
cg18419476	0.890729	0.601402	0.289327	0.756722	0.623238	0.133484	0.000102707	0.122131	0.634199	0.754794	0.520777	0.889734	0.368958	0.120595	1.50816e-06	0.585538	TRUE
cg11118624	0.909211	0.883891	0.02532	0.898631	0.875539	0.023092	0.00010277	0.10288	0.820478	0.923542	0.857769	0.884038	0.0262694	0.103064	0.0378784		TRUE
cg13277716	0.0925254	0.268279	-0.175754	0.0751662	0.0992869	-0.0241207	0.000105679	0.345176	0.17225	0.127302	0.404559	0.11066	-0.293899	-0.0449478	1.5252e-15	0.603719	TRUE
cg17465884	0.867332	0.921379	-0.0540472	0.881325	0.918643	-0.0373177	0.000106753	0.296606	0.903885	0.855667	0.925254	0.88426	-0.0409939	-0.0482186	2.76857e-07	0.329887	TRUE
cg18748981	0.392454	0.480115	-0.0876612	0.426089	0.461109	-0.0350197	0.000114448	0.131054	0.49817	0.42469	0.536568	0.406545	-0.130023	-0.0734801	3.5084e-20	0.0471361	FALSE
cg17062249	0.109348	0.379388	-0.27004	0.474729	0.516243	-0.0415133	0.000115495	0.223446	0.42741	0.331693	0.340186	0.0643967	-0.275789	-0.0957171	1.2276e-09	0.60935	TRUE
cg23083672	0.0970662	0.525593	-0.428526	0.237411	0.356947	-0.119536	0.000116481	0.469791	0.260298	0.202782	0.354072	0.0830543	-0.271018	-0.0575154	1.19312e-14	0.674017	TRUE
cg22899869	0.349632	0.618237	-0.268605	0.303434	0.365992	-0.0625582	0.000118074	0.24716	0.312519	0.272908	0.51228	0.324718	-0.187563	-0.0396109	7.69689e-13	0.770064	TRUE
cg11028627	0.395969	0.704124	-0.308154	0.587474	0.735316	-0.147842	0.000119412	0.133034	0.67145	0.426527	0.606857	0.15078	-0.456077	-0.244923	3.88098e-22	0.171918	TRUE
cg27313362	0.954419	0.930455	0.0239637	0.950273	0.938686	0.0115871	0.0001232	0.059919	0.943755	0.952427	0.921348	0.945522	0.0241739	0.00867159	5.54769e-14	0.533191	TRUE
cg12724827	0.935794	0.91191	0.0238837	0.935754	0.922398	0.0133552	0.000124899	0.0858768	0.91674	0.922556	0.883049	0.907592	0.0245428	0.00581553	6.8306e-05	0.585967	TRUE
cg13011976	0.22113	0.428053	-0.206923	0.799148	0.734972	0.0641751	0.00012987	0.206812	0.776896	0.765654	0.334383	0.115648	-0.218736	-0.0112417	7.89395e-42	0.754003	TRUE
cg23508470	0.326487	0.509723	-0.183236	0.644669	0.635539	0.00913036	0.000131956	0.93156	0.608082	0.603809	0.472728	0.220304	-0.252424	-0.00427313	3.65914e-36	0.633704	TRUE
cg18452672	0.157291	0.412689	-0.255398	0.251988	0.40982	-0.157832	0.000133037	0.082481	0.426951	0.241319	0.413122	0.152234	-0.260888	-0.185632	1.69312e-05	0.149841	TRUE
cg08617337	0.874933	0.72242	0.152513	0.889947	0.832825	0.0571223	0.000143201	0.0769758	0.822177	0.871204	0.582062	0.830389	0.248327	0.0490275	0.00038242	0.680279	TRUE
cg18263397	0.924522	0.712656	0.211866	0.69469	0.593357	0.101333	0.000150441	0.817214	0.562865	0.689542	0.538345	0.943625	0.40528	0.126676	7.83459e-07	0.5838	TRUE
cg01679167	0.205607	0.433367	-0.227761	0.149008	0.242728	-0.0937198	0.000154391	0.0962702	0.218553	0.177805	0.359904	0.234198	-0.125707	-0.0407479	0.128656	0.674449	FALSE
cg07903246	0.916434	0.694849	0.221585	0.880337	0.799155	0.0811822	0.000155404	0.0725942	0.832543	0.907037	0.606866	0.923673	0.316806	0.0744937	9.53853e-08	0.305362	TRUE
cg04335355	0.0770989	0.123017	-0.0459178	0.0566531	0.0858127	-0.0291596	0.000159043	0.101503	0.0727856	0.0525734	0.105185	0.0653455	-0.0398391	-0.0202121	0.000118766	0.440343	TRUE
cg11031201	0.901534	0.824757	0.0767761	0.891106	0.851219	0.039887	0.000160651	0.175185	0.870915	0.892168	0.618004	0.911242	0.293238	0.0212525	9.37512e-16	0.75131	TRUE
cg06242330	0.948604	0.934788	0.013816	0.954301	0.945592	0.00870929	0.000161112	0.539305	0.949837	0.95668	0.940347	0.952317	0.0119703	0.00684252	0.16808	0.751621	FALSE
cg13976049	0.89313	0.674113	0.219017	0.857668	0.754076	0.103592	0.000164749	0.285268	0.694391	0.891597	0.506338	0.930549	0.424211	0.197206	1.13457e-49	0.00401105	FALSE
cg13412357	0.958617	0.93741	0.0212071	0.965478	0.95299	0.0124887	0.000170456	0.198887	0.955271	0.965997	0.938953	0.958685	0.0197324	0.0107261	1.01776e-05	0.38055	TRUE
cg26644504	0.952176	0.92781	0.0243667	0.95365	0.92468	0.0289706	0.000171535	0.095453	0.934081	0.964313	0.947387	0.957937	0.0105502	0.0302319	8.28935e-11	0.037858	FALSE
cg25214923	0.0558551	0.0909114	-0.0350562	0.0401677	0.0681776	-0.0280099	0.000172029	0.120685	0.057957	0.0446852	0.0750167	0.0512324	-0.0237843	-0.0132718	1.13111e-15	0.473946	TRUE
cg24578879	0.967416	0.9539	0.013516	0.959906	0.955568	0.00433782	0.00017655	0.974181	0.959478	0.977108	0.960383	0.9687	0.00831684	0.0176304	6.55811e-05	0.0513718	TRUE
cg21154114	0.92091	0.882596	0.0383141	0.91703	0.901983	0.0150466	0.000176899	0.247783	0.867929	0.889314	0.811734	0.914428	0.102695	0.0213857	7.28903e-36	0.455388	TRUE
cg12031078	0.171334	0.613602	-0.442268	0.333554	0.574192	-0.240637	0.000178298	0.125231	0.426659	0.370773	0.498047	0.229849	-0.268198	-0.0558861	0.0525247	0.650298	FALSE
cg23060203	0.918323	0.944387	-0.0260641	0.919665	0.943046	-0.0233812	0.000182984	0.0572148	0.954706	0.925658	0.939031	0.923363	-0.0156684	-0.0290476	0.00886611	0.00871295	FALSE
cg00650640	0.248185	0.521082	-0.272897	0.27276	0.45265	-0.17989	0.000184523	0.053685									FALSE
cg14191036	0.355731	0.625886	-0.270155	0.736875	0.778255	-0.0413795	0.000185459	0.688072	0.749444	0.700235	0.627117	0.518663	-0.108454	-0.0492088	4.40635e-09	0.736167	TRUE
cg25713737	0.929644	0.895874	0.0337703	0.92989	0.915415	0.0144753	0.000187549	0.514334	0.919597	0.934629	0.767418	0.942013	0.174595	0.0150324	8.10419e-44	0.380888	TRUE
cg13943560	0.133407	0.323608	-0.1902	0.254136	0.277506	-0.0233697	0.000203185	0.576741	0.295111	0.321768	0.161533	0.0702346	-0.0912988	0.0266566	0.347285	0.800045	FALSE
cg05453618	0.94728	0.912962	0.0343182	0.925377	0.903986	0.0213915	0.000206536	0.069468	0.911033	0.934735	0.922735	0.94388	0.0211454	0.0237022	1.51086e-06	0.456651	TRUE
cg16550477	0.938763	0.92926	0.00950329	0.933122	0.929994	0.00312732	0.000213663	0.915137	0.918792	0.934012	0.92173	0.927225	0.00549489	0.0152195	0.00478871	0.137949	TRUE
cg00379799	0.860504	0.713419	0.147085	0.744779	0.630477	0.114302	0.00021597	0.0635228	0.594251	0.738912	0.502562	0.853016	0.350455	0.144662	9.90222e-07	0.337555	TRUE
cg06442966	0.897226	0.820616	0.0766097	0.894358	0.848615	0.0457431	0.000216107	0.0715023	0.836397	0.897006	0.826923	0.88116	0.0542364	0.0606089	1.88346e-06	0.176227	TRUE
cg01467086	0.917651	0.957902	-0.0402507	0.950665	0.921651	0.0290138	0.000221941	0.1795	0.94679	0.981087	0.978516	0.983826	0.00531044	0.0342972	1.49129e-06	0.000345619	FALSE
cg27590199	0.922247	0.843943	0.0783035	0.952446	0.912427	0.040019	0.00023291	0.148407	0.918005	0.960153	0.83519	0.924525	0.0893351	0.0421484	0.00247448	0.362092	TRUE
cg06452970	0.822655	0.553848	0.268807	0.592025	0.476116	0.115909	0.000233932	0.131903	0.438456	0.617764	0.460826	0.866645	0.405819	0.179308	2.30769e-19	0.2084	TRUE
cg04437234	0.946389	0.924673	0.0217169	0.938503	0.944879	-0.00637603	0.000242705	0.603298	0.937075	0.924716	0.907115	0.927375	0.0202595	-0.0123586	5.58222e-07	0.627448	TRUE
cg10413105	0.174626	0.578648	-0.404023	0.417185	0.516783	-0.0995974	0.000247765	0.236476	0.499724	0.36281	0.588374	0.613918	0.0255442	-0.136915	0.110966	0.630059	FALSE
cg14825116	0.943414	0.957783	-0.0143694	0.94868	0.955418	-0.00673795	0.000251656	0.103152	0.960178	0.951434	0.964163	0.953394	-0.0107698	-0.00874378	5.76216e-08	0.658092	TRUE
cg25684111	0.412114	0.52926	-0.117146	0.59093	0.631144	-0.0402133	0.00025466	0.324546	0.56799	0.49818	0.449499	0.335157	-0.114342	-0.0698095	3.92744e-13	0.143711	TRUE
cg23516342	0.812814	0.850218	-0.0374044	0.809555	0.863028	-0.0534726	0.000256003	0.0780109	0.799871	0.721077	0.710984	0.716791	0.00580715	-0.078794	0.0122935	0.0259003	FALSE
cg09039264	0.0782361	0.191767	-0.113531	0.156597	0.184976	-0.028379	0.000257907	0.427621	0.176146	0.136007	0.191894	0.0674137	-0.12448	-0.0401394	1.89211e-11	0.668032	TRUE
cg04071770	0.942072	0.917054	0.0250176	0.944765	0.916209	0.0285556	0.000264677	0.0906247	0.925989	0.930123	0.861541	0.944754	0.0832136	0.00413422	1.19557e-37	0.874439	TRUE
cg10349665	0.957475	0.941807	0.0156682	0.959857	0.949571	0.010286	0.000267543	0.0553696	0.935539	0.957001	0.933971	0.9578	0.0238289	0.0214618	1.64197e-23	0.0697085	TRUE
cg13653808	0.248509	0.187577	0.0609324	0.177801	0.15168	0.0261205	0.000276402	0.0602621	0.144017	0.167601	0.172613	0.234606	0.0619928	0.0235844	5.65994e-31	0.0789169	TRUE
cg13049326	0.523891	0.782873	-0.258982	0.728025	0.753802	-0.0257768	0.000280149	0.811929	0.764755	0.754943	0.634056	0.698595	0.0645388	-0.00981219	0.0364753	0.961505	FALSE
cg14807303	0.925243	0.886544	0.0386982	0.825668	0.789703	0.0359646	0.000281082	0.397745	0.759134	0.870663	0.887068	0.930333	0.0432642	0.111529	1.21074e-14	0.0696055	TRUE
cg16231355	0.096347	0.152965	-0.056618	0.308752	0.384603	-0.0758505	0.000283029	0.121247	0.316831	0.286276	0.126035	0.123634	-0.00240095	-0.0305552	1.45151e-05	0.748331	TRUE
cg15907259	0.925498	0.850463	0.0750344	0.819661	0.781843	0.0378173	0.000301021	0.42796	0.785985	0.862111	0.886614	0.949388	0.0627734	0.0761261	2.61956e-13	0.458877	TRUE
cg13867326	0.821383	0.516596	0.304787	0.505185	0.373003	0.132182	0.000306293	0.136779	0.342925	0.594907	0.480819	0.877416	0.396598	0.251982	3.30374e-12	0.13258	TRUE
cg20202246	0.368988	0.584165	-0.215176	0.426018	0.552992	-0.126974	0.000309554	0.0967992	0.616376	0.432194	0.707812	0.43585	-0.271961	-0.184182	8.79746e-10	0.2282	TRUE
cg09076540	0.222724	0.482576	-0.259852	0.246634	0.380541	-0.133908	0.000315694	0.135899	0.387069	0.258111	0.464669	0.250744	-0.213926	-0.128957	6.29907e-05	0.442167	TRUE
cg26899005	0.221659	0.478002	-0.256344	0.820958	0.724592	0.0963665	0.000316958	0.130515	0.698449	0.714853	0.525173	0.107894	-0.417279	0.0164037	6.43499e-14	0.895405	TRUE
cg00387940	0.174396	0.382679	-0.208283	0.701665	0.551773	0.149893	0.000322768	0.0974943	0.477225	0.470026	0.336271	0.0529393	-0.283331	-0.00719983	3.51638e-41	0.813277	TRUE
cg02144050	0.764022	0.872154	-0.108132	0.827514	0.876794	-0.0492808	0.000323784	0.131322	0.795104	0.652589	0.821334	0.754502	-0.0668327	-0.142515	1.00742e-10	0.0374819	FALSE
cg05080834	0.918806	0.690637	0.228169	0.917004	0.844428	0.0725763	0.000328302	0.0616849	0.781521	0.899292	0.627643	0.907461	0.279818	0.117772	3.63369e-07	0.270355	TRUE
cg12814305	0.978106	0.968197	0.0099089	0.973499	0.968025	0.00547414	0.000331513	0.0755027	0.967476	0.982086	0.969064	0.977484	0.00841907	0.0146102	2.8997e-08	0.00607179	FALSE
cg00157034	0.933974	0.886312	0.0476617	0.922581	0.911506	0.0110748	0.000338071	0.34093	0.927433	0.935985	0.91566	0.936347	0.0206871	0.00855229	0.00114899	0.627627	TRUE
cg00400665	0.187301	0.435243	-0.247942	0.55572	0.454238	0.101481	0.00034233	0.267697	0.4388	0.47407	0.482202	0.149718	-0.332484	0.0352698	0.10214	0.866838	FALSE
cg07919695	0.32455	0.667198	-0.342648	0.916329	0.915785	0.000544916	0.000345964	0.678408	0.934455	0.917	0.537416	0.145883	-0.391533	-0.0174554	2.15204e-30	0.616039	TRUE
cg10155200	0.946455	0.920274	0.0261806	0.950547	0.943604	0.00694236	0.000346116	0.804714	0.946107	0.951933	0.924548	0.952536	0.0279887	0.00582642	2.00087e-16	0.89825	TRUE
cg04221167	0.954453	0.929988	0.0244651	0.955412	0.939416	0.0159957	0.000347654	0.0816827	0.945543	0.963087	0.947179	0.952555	0.00537579	0.0175433	0.00334868	0.317331	TRUE
cg08633697	0.125436	0.323541	-0.198105	0.22577	0.289843	-0.0640728	0.000355812	0.349385	0.251901	0.235978	0.493412	0.157671	-0.335741	-0.0159238	7.97853e-10	0.94804	TRUE
cg21114303	0.324368	0.631511	-0.307143	0.673794	0.733348	-0.0595534	0.000356008	0.441924	0.755864	0.67258	0.634567	0.151536	-0.483031	-0.0832836	5.79982e-25	0.573107	TRUE
cg11538407	0.572216	0.764952	-0.192736	0.845746	0.872373	-0.026627	0.00035912	0.748221	0.804805	0.771021	0.675054	0.498077	-0.176977	-0.0337833	3.66085e-07	0.636662	TRUE
cg07398429	0.947762	0.93464	0.0131218	0.947	0.934939	0.0120605	0.000362586	0.619547	0.947495	0.95939	0.94238	0.961168	0.0187881	0.0118951	3.80829e-08	0.190491	TRUE
cg20207989	0.819467	0.54945	0.270017	0.755337	0.669073	0.0862636	0.000366349	0.12788	0.618038	0.696174	0.447472	0.858627	0.411155	0.0781359	1.37164e-14	0.621257	TRUE
cg23299641	0.449605	0.604072	-0.154467	0.389427	0.527033	-0.137606	0.00037061	0.0671669	0.590984	0.43905	0.731696	0.501215	-0.23048	-0.151934	1.9205e-07	0.351078	TRUE
cg10991514	0.187252	0.285574	-0.0983214	0.136699	0.210757	-0.0740579	0.000378265	0.264011	0.522818	0.168333	0.53347	0.231953	-0.301516	-0.354485	1.19522e-12	0.00403077	FALSE
cg09979033	0.584648	0.791807	-0.207159	0.93812	0.958857	-0.020737	0.000380217	0.759012	0.955257	0.935756	0.698146	0.420012	-0.278133	-0.019501	1.35198e-22	0.494374	TRUE
cg09773769	0.134398	0.446487	-0.312089	0.474094	0.592657	-0.118563	0.000388328	0.19142	0.534608	0.35384	0.493344	0.117875	-0.37547	-0.180768	0.00107629	0.472712	TRUE
ch.X.223217F	0.0297959	0.0191316	0.0106642	0.0240548	0.0202798	0.00377502	0.000393268	0.272483	0.0334534	0.0454611	0.0268239	0.0534997	0.0266757	0.0120077	6.42824e-26	0.0521721	TRUE
cg06068891	0.835524	0.924348	-0.0888247	0.877582	0.895181	-0.0175991	0.000400468	0.963021	0.87609	0.851786	0.867046	0.836761	-0.0302849	-0.0243044	0.00835956	0.607223	TRUE
cg18748527	0.106563	0.158756	-0.0521931	0.112911	0.170969	-0.0580579	0.000410334	0.12778	0.182394	0.0972748	0.282573	0.089069	-0.193504	-0.0851196	3.02032e-46	0.00800166	FALSE
ch.X.42631857F	0.053789	0.0389655	0.0148235	0.0428758	0.034517	0.00835881	0.000415372	0.269713	0.0387159	0.0647868	0.0429495	0.0674792	0.0245297	0.0260709	1.73737e-28	0.0197129	FALSE
cg13397331	0.972467	0.95672	0.0157474	0.970828	0.966078	0.00475016	0.000417979	0.0689656	0.966449	0.976507	0.955583	0.971733	0.0161493	0.0100582	1.01189e-22	0.00695823	FALSE
cg25899147	0.959553	0.930377	0.0291753	0.953494	0.927841	0.0256529	0.000428082	0.125183	0.867714	0.961236	0.939431	0.949302	0.00987097	0.0935222	0.046822	0.110228	TRUE
cg21377007	0.884885	0.604143	0.280742	0.863898	0.667975	0.195923	0.000435204	0.0613439	0.616475	0.759632	0.466322	0.869612	0.40329	0.143156	0.000100413	0.54628	TRUE
cg20310902	0.952929	0.908694	0.0442348	0.95229	0.882271	0.0700193	0.000436721	0.127325	0.933627	0.955195	0.934487	0.960997	0.02651	0.0215677	3.45093e-08	0.425828	TRUE
cg20272754	0.118455	0.361312	-0.242856	0.308103	0.387613	-0.0795104	0.000450616	0.438371	0.348771	0.322478	0.371175	0.104523	-0.266652	-0.0262936	8.63779e-05	0.702247	TRUE
cg22996592	0.970463	0.9537	0.0167632	0.968023	0.963845	0.00417784	0.000482619	0.12788	0.946692	0.96912	0.941661	0.954537	0.0128756	0.0224283	3.20029e-09	0.0567177	TRUE
cg04027940	0.165644	0.630357	-0.464713	0.834243	0.823989	0.0102536	0.000487332	0.686342	0.705203	0.670121	0.549524	0.0935016	-0.456022	-0.0350827	4.30337e-23	0.789048	TRUE
cg20021806	0.908635	0.539896	0.368739	0.917321	0.818	0.0993217	0.000492919	0.0710717	0.784952	0.91145	0.664126	0.85711	0.192984	0.126498	0.000219945	0.18938	TRUE
cg13030539	0.936835	0.904906	0.0319289	0.943759	0.915509	0.0282502	0.000495294	0.078186	0.932104	0.955649	0.90613	0.943717	0.0375872	0.023545	9.96729e-15	0.15602	TRUE
cg13108472	0.940098	0.895193	0.0449052	0.933894	0.904345	0.0295492	0.000513529	0.0676956	0.833045	0.923651	0.893773	0.928023	0.0342502	0.0906059	8.91221e-06	0.182629	TRUE
cg17969499	0.931822	0.950714	-0.0188928	0.942414	0.945152	-0.00273755	0.000514353	0.0945242	0.959499	0.942113	0.947161	0.925286	-0.0218756	-0.0173862	5.39723e-13	0.0526955	TRUE
cg17734959	0.878466	0.856202	0.0222643	0.840662	0.844227	-0.00356516	0.000518161	0.691477	0.857745	0.883281	0.839433	0.86089	0.0214571	0.0255359	3.83694e-09	0.72049	TRUE
cg22680139	0.937944	0.924621	0.0133226	0.947027	0.932227	0.0148003	0.000525984	0.100004	0.947803	0.958772	0.937014	0.948676	0.0116618	0.0109692	0.000808628	0.122175	TRUE
cg01364253	0.219877	0.524365	-0.304488	0.300381	0.416746	-0.116364	0.000532826	0.320038	0.340103	0.281811	0.505081	0.112633	-0.392449	-0.058292	7.53266e-07	0.780824	TRUE
cg06617418	0.933632	0.865361	0.0682704	0.922335	0.907124	0.0152104	0.000538986	0.496872	0.936789	0.945424	0.916159	0.948868	0.0327089	0.0086354	1.68132e-06	0.704959	TRUE
cg01490258	0.0512818	0.0697127	-0.0184309	0.0680328	0.0932911	-0.0252583	0.000539345	0.0681614	0.0702445	0.0575726	0.0475197	0.034306	-0.0132136	-0.0126719	1.83043e-22	0.064063	TRUE
cg12105899	0.767704	0.880148	-0.112443	0.499259	0.662625	-0.163366	0.000553282	0.129902	0.725737	0.703364	0.940411	0.926499	-0.0139125	-0.0223734	0.00824005	0.785176	TRUE
cg04035233	0.888933	0.786247	0.102686	0.863104	0.860289	0.00281467	0.000563311	0.589042	0.831941	0.854543	0.672713	0.865773	0.19306	0.0226021	1.5488e-23	0.692942	TRUE
cg05812657	0.757386	0.807751	-0.0503643	0.727499	0.75822	-0.0307211	0.000563366	0.0824866	0.651653	0.573317	0.7163	0.661707	-0.0545931	-0.0783361	1.60854e-10	0.0129148	FALSE
cg01794548	0.953746	0.936184	0.0175624	0.939299	0.938568	0.000730684	0.000564398	0.442537	0.906038	0.920999	0.92666	0.911018	-0.0156413	0.0149608	0.0014287	0.908408	FALSE
cg14005918	0.203754	0.512038	-0.308284	0.863861	0.774015	0.089846	0.000566126	0.0951733	0.711306	0.705718	0.488505	0.175384	-0.313121	-0.00558764	4.25455e-15	0.829835	TRUE
cg12720772	0.913827	0.891843	0.0219847	0.931323	0.920418	0.0109053	0.000568711	0.136587	0.927289	0.949784	0.895461	0.916877	0.0214164	0.0224951	0.000111727	0.254502	TRUE
cg17120952	0.952607	0.933691	0.0189157	0.956281	0.951247	0.00503454	0.000581514	0.781725	0.946465	0.965124	0.936329	0.949487	0.0131583	0.0186591	3.57864e-10	0.0906982	TRUE
cg09953687	0.837638	0.669672	0.167966	0.83976	0.758654	0.0811063	0.000583065	0.0558425	0.662979	0.760605	0.553598	0.767365	0.213768	0.0976255	1.23764e-11	0.343736	TRUE
cg02388446	0.912165	0.866193	0.045972	0.897834	0.857847	0.0399877	0.000584415	0.161172	0.848149	0.86855	0.733015	0.91922	0.186205	0.0204012	1.46613e-36	0.408078	TRUE
cg00788815	0.893672	0.586161	0.307511	0.807717	0.661073	0.146644	0.00059078	0.26646	0.582624	0.653116	0.559161	0.934339	0.375178	0.0704913	0.00254455	0.901783	TRUE
cg15465300	0.750817	0.612647	0.138171	0.6863	0.621243	0.0650565	0.000591468	0.0766743	0.563107	0.666477	0.531388	0.732383	0.200995	0.10337	2.58232e-40	0.0233173	FALSE
cg03928924	0.865333	0.801542	0.0637915	0.908183	0.869345	0.0388378	0.000596724	0.0702876	0.853655	0.883918	0.766073	0.809667	0.0435935	0.0302637	1.60332e-10	0.18262	TRUE
cg19953285	0.953881	0.931848	0.0220332	0.951749	0.943907	0.00784177	0.000598109	0.680867	0.952975	0.969121	0.93545	0.961331	0.0258811	0.016146	0.000179518	0.500818	TRUE
cg20002326	0.934379	0.917302	0.0170771	0.914644	0.90997	0.00467474	0.000601573	0.368349	0.837875	0.882775	0.874326	0.924412	0.0500856	0.0449	1.38369e-18	0.238197	TRUE
cg20746793	0.971258	0.962001	0.00925754	0.971767	0.966748	0.00501905	0.000610649	0.0898143	0.970944	0.983197	0.970126	0.974761	0.00463516	0.0122525	0.00093882	0.065891	TRUE
cg03448884	0.912888	0.875228	0.0376598	0.902853	0.886245	0.0166081	0.000622301	0.120969	0.871282	0.887833	0.85475	0.902962	0.0482113	0.0165512	7.44482e-13	0.658163	TRUE
cg13726507	0.916465	0.891583	0.0248824	0.935366	0.921982	0.0133842	0.000631057	0.0765443	0.929522	0.941173	0.865737	0.905847	0.0401102	0.0116508	3.44381e-07	0.53204	TRUE
cg13448203	0.96468	0.949783	0.014897	0.955424	0.950087	0.00533724	0.000643509	0.462158	0.95067	0.95898	0.946274	0.959192	0.0129181	0.00831075	3.27291e-08	0.682266	TRUE
cg26523237	0.155729	0.328766	-0.173036	0.586509	0.559848	0.0266612	0.000645642	0.747932	0.378281	0.366846	0.156427	0.117112	-0.0393152	-0.0114354	4.24183e-07	0.980778	TRUE
cg09761247	0.066741	0.0988401	-0.0320991	0.176198	0.194486	-0.0182882	0.000662093	0.223446	0.224794	0.124765	0.0760139	0.0479345	-0.0280795	-0.100029	3.4044e-14	0.11433	TRUE
cg18776021	0.0655529	0.101742	-0.0361895	0.0984325	0.172547	-0.0741147	0.000673639	0.0641569	0.133371	0.0749642	0.0842832	0.0573484	-0.0269348	-0.058407	4.05946e-14	0.154507	TRUE
cg06539694	0.289433	0.563703	-0.27427	0.397837	0.51964	-0.121803	0.000677087	0.426438	0.481043	0.373119	0.504728	0.237338	-0.26739	-0.107923	8.08962e-05	0.579174	TRUE
cg01773478	0.069458	0.081702	-0.0122441	0.0786817	0.0856856	-0.00700392	0.000691533	0.784678	0.304685	0.0343031	0.280133	0.037886	-0.242247	-0.270382	1.11146e-174	8.49267e-50	FALSE
cg03166428	0.265201	0.567785	-0.302583	0.820736	0.787751	0.0329857	0.000694655	0.276759	0.825342	0.812884	0.521444	0.0848683	-0.436576	-0.0124579	1.21271e-47	0.996979	TRUE
cg17662177	0.291084	0.561481	-0.270397	0.708522	0.797426	-0.0889041	0.000708683	0.191258	0.817515	0.69542	0.581604	0.22077	-0.360834	-0.122095	9.29238e-11	0.444921	TRUE
cg15029285	0.0785161	0.100638	-0.0221223	0.138559	0.185719	-0.0471603	0.000718527	0.0649778	0.167003	0.133953	0.0592867	0.0726092	0.0133225	-0.0330492	0.64076	0.771481	FALSE
cg25478472	0.967711	0.955746	0.0119656	0.96173	0.957233	0.00449682	0.000736596	0.0860693	0.96986	0.973618	0.968073	0.97099	0.00291738	0.00375884	0.000712179	0.343106	TRUE
ch.X.87262228F	0.0247534	0.0193398	0.00541364	0.0220034	0.0205716	0.00143178	0.000760023	0.127623	0.0218579	0.0248248	0.0191037	0.0296522	0.0105485	0.00296691	3.36287e-22	0.172099	TRUE
cg23186825	0.904421	0.848732	0.0556896	0.800882	0.770002	0.0308797	0.000767826	0.280722	0.692799	0.784675	0.857264	0.913821	0.056557	0.0918759	1.68984e-05	0.411782	TRUE
cg09407507	0.25454	0.337202	-0.0826626	0.250561	0.291377	-0.0408165	0.000770705	0.369357	0.312497	0.258212	0.317612	0.254124	-0.0634881	-0.0542859	2.44056e-09	0.621629	TRUE
cg08967287	0.614026	0.665998	-0.0519715	0.814578	0.798977	0.0156003	0.0007721	0.762408	0.732264	0.708995	0.620459	0.52822	-0.0922388	-0.0232689	8.28877e-08	0.612517	TRUE
cg15847989	0.0455907	0.0796457	-0.0340551	0.0464135	0.0549634	-0.00854984	0.000772981	0.459001	0.0405037	0.0372006	0.0773568	0.0380807	-0.0392761	-0.00330309	1.08261e-16	0.95846	TRUE
cg14923176	0.930326	0.890115	0.0402108	0.944514	0.91313	0.0313836	0.000774111	0.055723	0.909348	0.89046	0.904075	0.923453	0.0193782	-0.0188881	0.0761464	0.530202	FALSE
cg25079603	0.976006	0.966133	0.0098729	0.968696	0.961453	0.00724358	0.000781217	0.162584	0.961433	0.972853	0.967508	0.970577	0.00306966	0.0114205	0.00404629	0.0948524	TRUE
cg14177924	0.36319	0.574057	-0.210867	0.196015	0.277894	-0.0818794	0.000806559	0.17336	0.270226	0.291814	0.577242	0.515346	-0.0618962	0.0215879	0.0117316	0.895687	TRUE
cg18396832	0.123141	0.350906	-0.227765	0.096712	0.212094	-0.115382	0.000810643	0.086908	0.283435	0.175089	0.483435	0.100962	-0.382473	-0.108346	2.06641e-14	0.535479	TRUE
cg18751555	0.963662	0.946321	0.0173412	0.956794	0.93603	0.0207642	0.000840171	0.154451	0.959117	0.966372	0.958669	0.969266	0.0105973	0.00725509	0.0401911	0.799842	TRUE
cg25758314	0.165276	0.480603	-0.315327	0.499713	0.59454	-0.0948269	0.000860172	0.505033	0.562362	0.491902	0.477756	0.0786952	-0.399061	-0.0704595	2.52284e-12	0.735492	TRUE
cg06455206	0.185173	0.617181	-0.432009	0.38429	0.65852	-0.274229	0.000878487	0.0554635	0.568387	0.334601	0.529818	0.182521	-0.347297	-0.233786	5.92306e-08	0.39305	TRUE
cg00363318	0.14972	0.590104	-0.440385	0.290339	0.528032	-0.237693	0.000907045	0.0725791	0.457349	0.270488	0.582677	0.100595	-0.482082	-0.186861	1.57393e-05	0.46744	TRUE
cg09331780	0.684019	0.193873	0.490146	0.548288	0.350225	0.198063	0.000936494	0.358759	0.275084	0.36268	0.197709	0.213688	0.0159782	0.0875952	4.10835e-05	0.717182	TRUE
cg05570609	0.917966	0.854143	0.0638228	0.797956	0.740381	0.0575747	0.000939253	0.808984	0.744078	0.850507	0.671408	0.936651	0.265243	0.106429	9.8937e-14	0.190668	TRUE
cg13783167	0.84973	0.785348	0.0643817	0.835277	0.82603	0.00924693	0.000948059	0.830632	0.746737	0.777347	0.65265	0.787842	0.135192	0.0306105	5.04764e-07	0.746608	TRUE
cg11315455	0.214585	0.589115	-0.37453	0.866293	0.789336	0.0769569	0.000957303	0.272368	0.700626	0.603301	0.555504	0.135128	-0.420376	-0.0973245	4.66627e-21	0.441434	TRUE
cg13897449	0.172955	0.332041	-0.159086	0.386614	0.493949	-0.107335	0.000964084	0.258103	0.418048	0.174383	0.210869	0.0683687	-0.1425	-0.243666	3.43401e-56	3.59468e-05	FALSE
cg10021693	0.281063	0.527022	-0.24596	0.840693	0.807043	0.0336494	0.000975501	0.772468	0.74769	0.730454	0.514109	0.131596	-0.382513	-0.0172354	6.3088e-17	0.829709	TRUE
cg16200617	0.925509	0.892368	0.0331411	0.890972	0.848255	0.0427168	0.00098454	0.0956594	0.821097	0.880215	0.876538	0.918079	0.0415409	0.0591177	4.75823e-05	0.34538	TRUE
cg23987198	0.234562	0.559236	-0.324673	0.838456	0.747276	0.0911802	0.000996503	0.124363	0.68653	0.702544	0.481922	0.105731	-0.376191	0.0160142	2.04483e-16	0.94756	TRUE
cg23850281	0.704771	0.465382	0.239389	0.700734	0.531566	0.169168	0.00103369	0.0560546	0.536851	0.709042	0.356185	0.68659	0.330405	0.172191	0.000160009	0.3899	TRUE
cg05175213	0.958202	0.936883	0.0213191	0.961306	0.950525	0.0107807	0.00103918	0.412868	0.963999	0.971843	0.946624	0.960905	0.0142813	0.00784362	1.41783e-08	0.390662	TRUE
cg07989638	0.886275	0.785647	0.100628	0.884765	0.791242	0.0935231	0.00104994	0.0548671	0.791538	0.881894	0.727309	0.85693	0.129621	0.0903562	0.0743753	0.30944	FALSE
cg21554848	0.964545	0.954226	0.0103182	0.964157	0.957942	0.00621543	0.00107061	0.0716059	0.968675	0.976742	0.961792	0.972918	0.0111258	0.00806686	6.82442e-09	0.523859	TRUE
cg25085823	0.855773	0.760564	0.0952086	0.819685	0.733921	0.0857646	0.00107157	0.072354	0.764372	0.884165	0.778878	0.884475	0.105597	0.119793	3.82524e-14	0.0417855	FALSE
cg16166036	0.553628	0.725792	-0.172164	0.955164	0.946121	0.00904257	0.00107873	0.513564	0.9405	0.937291	0.666419	0.156983	-0.509436	-0.00320909	1.33008e-42	0.850011	TRUE
cg12584889	0.838007	0.739047	0.0989598	0.901662	0.820195	0.081467	0.00108667	0.0627556	0.788372	0.887295	0.570335	0.761024	0.190689	0.0989232	0.0151761	0.32189	TRUE
cg01064194	0.665575	0.3324	0.333175	0.757464	0.572464	0.185	0.00110043	0.0625669	0.485455	0.632316	0.243687	0.310862	0.0671745	0.146861	5.94648e-07	0.382352	TRUE
cg19743270	0.952648	0.935295	0.0173531	0.927376	0.882774	0.0446021	0.00112082	0.10121	0.871327	0.919891	0.933949	0.955365	0.021416	0.0485645	1.34e-05	0.510445	TRUE
cg18433694	0.8968	0.831229	0.0655712	0.904735	0.850312	0.0544231	0.00116753	0.388664	0.85182	0.931808	0.788208	0.92293	0.134722	0.0799877	0.00693103	0.309088	TRUE
cg04182474	0.972436	0.960293	0.0121438	0.973307	0.96418	0.00912718	0.00117093	0.922538	0.970617	0.97343	0.967685	0.974634	0.0069483	0.00281327	1.48821e-06	0.731608	TRUE
cg14344749	0.948853	0.89566	0.0531935	0.944891	0.91476	0.0301315	0.00117145	0.0826572	0.928373	0.951506	0.893376	0.95299	0.0596143	0.0231327	1.04627e-24	0.595368	TRUE
ch.X.90223523F	0.0282923	0.02005	0.00824233	0.017534	0.0204117	-0.0028777	0.00117919	0.315342	0.0132251	0.020104	0.0137643	0.0197905	0.00602624	0.00687899	1.20541e-18	0.0145869	FALSE
cg00920314	0.802853	0.523583	0.27927	0.682154	0.551031	0.131123	0.00120611	0.166763	0.543109	0.709288	0.477215	0.849263	0.372048	0.166179	2.24433e-08	0.269992	TRUE
cg10800483	0.150423	0.518093	-0.36767	0.354113	0.562725	-0.208612	0.00120804	0.0844347	0.407557	0.315195	0.532994	0.167927	-0.365067	-0.0923623	0.101579	0.566402	FALSE
cg05802072	0.411631	0.693951	-0.282321	0.883299	0.866324	0.0169751	0.00120804	0.99563	0.857288	0.768883	0.575363	0.194681	-0.380682	-0.0884055	9.47059e-13	0.282505	TRUE
cg00467547	0.937114	0.889867	0.0472466	0.882821	0.861871	0.0209502	0.00121587	0.168292	0.929846	0.9491	0.902618	0.949362	0.0467441	0.0192546	1.17653e-12	0.244234	TRUE
cg26670011	0.0841396	0.209617	-0.125477	0.373967	0.363235	0.0107326	0.00122098	0.7518	0.333874	0.222951	0.0967094	0.0382115	-0.0584979	-0.110923	3.11585e-25	0.358402	TRUE
cg24187351	0.898552	0.942569	-0.0440164	0.66813	0.797532	-0.129402	0.00127042	0.0684915	0.852852	0.783724	0.965996	0.954675	-0.0113211	-0.0691284	7.62632e-05	0.502806	TRUE
cg19280671	0.952268	0.933036	0.0192323	0.95834	0.944846	0.0134947	0.00129617	0.181647	0.95531	0.961552	0.945819	0.955824	0.0100047	0.00624201	0.00250024	0.72049	TRUE
cg23061435	0.142099	0.357063	-0.214963	0.480969	0.562242	-0.0812729	0.00130443	0.490053	0.546282	0.428757	0.373316	0.0743496	-0.298967	-0.117525	7.27947e-26	0.442167	TRUE
cg03646906	0.94838	0.909109	0.0392709	0.953348	0.932469	0.0208792	0.00132733	0.151994	0.946362	0.952105	0.898826	0.944996	0.0461699	0.00574308	3.14209e-10	0.614836	TRUE
cg05789980	0.119005	0.395942	-0.276937	0.296283	0.420529	-0.124246	0.00134552	0.0680738	0.397126	0.202523	0.384063	0.0586223	-0.325441	-0.194603	6.33657e-29	0.0506338	TRUE
cg12482502	0.530517	0.59036	-0.0598426	0.549046	0.576684	-0.0276388	0.00135475	0.453637	0.617156	0.562732	0.576445	0.544352	-0.0320928	-0.054424	1.23065e-08	0.31848	TRUE
cg01010298	0.974918	0.95986	0.0150577	0.967404	0.953781	0.0136237	0.00138039	0.072355	0.962714	0.970114	0.96216	0.970127	0.00796683	0.0073998	9.69401e-07	0.368258	TRUE
cg17790038	0.795287	0.835843	-0.040556	0.794117	0.831207	-0.0370896	0.00139526	0.130472	0.748266	0.710073	0.785516	0.72938	-0.0561365	-0.0381931	1.14883e-11	0.0463264	FALSE
cg05151505	0.921775	0.878775	0.0429997	0.921553	0.871927	0.0496262	0.00140682	0.0583048	0.850773	0.887489	0.763244	0.916067	0.152823	0.0367162	7.36473e-12	0.580766	TRUE
cg02529390	0.972473	0.962179	0.0102942	0.96816	0.965173	0.00298731	0.00140966	0.067552	0.96169	0.976364	0.958874	0.971951	0.0130769	0.0146736	9.89955e-18	0.000356701	FALSE
cg04867253	0.316456	0.661242	-0.344786	0.407363	0.645736	-0.238373	0.00142229	0.0695327	0.575158	0.396905	0.598168	0.167655	-0.430514	-0.178254	1.2003e-07	0.426793	TRUE
ch.X.97129969R	0.0373725	0.0230067	0.0143658	0.028714	0.0263298	0.00238419	0.00147307	0.549936	0.0237831	0.0624008	0.0330105	0.0586487	0.0256382	0.0386177	8.2823e-23	5.19077e-05	FALSE
cg24548265	0.248932	0.529249	-0.280317	0.877317	0.823745	0.0535722	0.00148533	0.0854945	0.741665	0.749263	0.488659	0.102368	-0.386291	0.00759799	4.33646e-46	0.923594	TRUE
cg20882246	0.0454641	0.0577492	-0.0122852	0.04113	0.0487152	-0.00758523	0.00148766	0.161177	0.0421365	0.0393834	0.0407077	0.0401393	-0.000568418	-0.00275314	0.0189836	0.822106	TRUE
cg27422580	0.888136	0.761262	0.126875	0.871485	0.832085	0.0394003	0.00148799	0.234579	0.785341	0.863551	0.703917	0.89163	0.187713	0.0782105	2.34219e-08	0.181411	TRUE
cg26492744	0.607117	0.346375	0.260742	0.656136	0.583811	0.0723245	0.00149508	0.512324	0.528118	0.610887	0.339157	0.492768	0.153611	0.0827681	0.565671	0.691369	FALSE
ch.X.1776338R	0.0339398	0.0244464	0.00949342	0.0299396	0.0248655	0.00507414	0.00149695	0.163673	0.0222762	0.0407012	0.0294977	0.0498161	0.0203184	0.018425	3.16677e-34	0.000432687	FALSE
cg14825312	0.954548	0.943588	0.0109598	0.962553	0.950903	0.0116492	0.00156851	0.0595858	0.956151	0.966881	0.939379	0.957894	0.0185152	0.0107296	0.006534	0.494805	TRUE
cg02625237	0.918203	0.938626	-0.0204231	0.912431	0.9428	-0.0303691	0.00157372	0.0736904	0.927982	0.847327	0.933731	0.901444	-0.0322873	-0.080655	0.00059667	0.256453	TRUE
cg04734446	0.94781	0.92676	0.0210495	0.948128	0.941004	0.00712433	0.00158176	0.0994078	0.943177	0.958214	0.930282	0.947365	0.0170823	0.015037	6.82112e-11	0.16464	TRUE
cg11721100	0.114082	0.326456	-0.212373	0.176643	0.321048	-0.144405	0.00158502	0.110865	0.384146	0.215665	0.398415	0.121084	-0.277331	-0.168482	5.73833e-07	0.351879	TRUE
cg11426662	0.0548088	0.0700797	-0.0152709	0.0550574	0.0727519	-0.0176945	0.0016106	0.0687878	0.054069	0.04064	0.0567969	0.0389352	-0.0178616	-0.013429	8.50472e-27	0.171505	TRUE
cg22821597	0.926008	0.943935	-0.0179266	0.926969	0.931252	-0.00428222	0.00161226	0.918394	0.894815	0.846497	0.927508	0.873069	-0.054439	-0.048318	1.12828e-21	0.121776	TRUE
cg22635885	0.20006	0.530535	-0.330475	0.806716	0.783371	0.0233454	0.00164161	0.901408	0.695768	0.674095	0.52893	0.223858	-0.305072	-0.021673	6.44775e-22	0.788551	TRUE
cg26964112	0.317647	0.65879	-0.341144	0.482294	0.576492	-0.0941977	0.00164257	0.428047	0.555845	0.350698	0.552375	0.228867	-0.323509	-0.205147	0.00199734	0.265852	TRUE
cg04414245	0.964546	0.953596	0.0109504	0.962985	0.955765	0.00721977	0.0016741	0.117772	0.954381	0.972147	0.953012	0.967081	0.0140687	0.0177655	4.91315e-09	0.0619534	TRUE
cg03704653	0.880473	0.850261	0.0302123	0.833495	0.839562	-0.00606679	0.00170365	0.995174	0.945665	0.936722	0.933242	0.946386	0.0131431	-0.00894242	7.75065e-05	0.63044	TRUE
cg25945792	0.964795	0.947459	0.0173357	0.968654	0.956367	0.0122868	0.00170368	0.089663	0.962989	0.973373	0.94918	0.964922	0.0157427	0.0103839	4.44248e-12	0.203316	TRUE
cg27514326	0.929441	0.909028	0.0204129	0.928149	0.903161	0.0249883	0.00170933	0.063531	0.894948	0.934803	0.902903	0.926342	0.0234386	0.039855	4.21393e-20	0.000499345	FALSE
cg13988146	0.903631	0.877834	0.0257973	0.923715	0.878809	0.0449054	0.00172826	0.528631	0.890178	0.942533	0.86001	0.909375	0.0493645	0.0523547	3.26546e-10	0.0687053	TRUE
ch.X.253162F	0.0483924	0.0304532	0.0179392	0.0317352	0.0285628	0.00317239	0.00172876	0.184227	0.0488292	0.11683	0.045895	0.0822714	0.0363764	0.0680011	1.03932e-38	9.16261e-05	FALSE
ch.X.772253F	0.0322275	0.0226568	0.00957076	0.0251184	0.0253971	-0.000278624	0.00173881	0.518052	0.0249246	0.0303962	0.0207112	0.0354803	0.0147692	0.00547163	1.91258e-35	0.00328368	FALSE
cg16847374	0.701555	0.788327	-0.0867717	0.8941	0.861627	0.032473	0.00174368	0.426774	0.829504	0.809171	0.686248	0.654748	-0.0315003	-0.0203332	0.0967917	0.932215	FALSE
cg18422972	0.137701	0.182987	-0.0452861	0.189691	0.249081	-0.0593905	0.00174604	0.749652	0.211574	0.0825826	0.179177	0.0582592	-0.120918	-0.128991	5.40688e-57	2.85024e-05	FALSE
cg07115116	0.885475	0.935338	-0.0498632	0.872067	0.925074	-0.0530067	0.00178591	0.13257	0.935142	0.885062	0.944011	0.898661	-0.0453497	-0.0500795	3.70862e-06	0.227784	TRUE
cg24811772	0.905395	0.876665	0.0287299	0.880649	0.905002	-0.0243533	0.00178768	0.583231	0.862476	0.889943	0.842343	0.88301	0.0406671	0.027467	7.89305e-05	0.528223	TRUE
cg02033323	0.96362	0.958302	0.00531774	0.963887	0.957856	0.00603119	0.00183153	0.22698	0.963848	0.975168	0.962255	0.974203	0.0119486	0.0113195	1.62063e-21	0.0274871	FALSE
cg00869298	0.224097	0.644005	-0.419908	0.610326	0.703064	-0.0927378	0.00183735	0.43189	0.600349	0.493865	0.513648	0.132453	-0.381195	-0.106484	0.00171713	0.570032	TRUE
cg00250879	0.195452	0.492964	-0.297512	0.31925	0.478807	-0.159557	0.0018404	0.0856312	0.385206	0.317745	0.339818	0.182538	-0.15728	-0.0674608	0.0269155	0.748401	TRUE
cg14928430	0.165267	0.492913	-0.327647	0.799739	0.788972	0.0107666	0.00185229	0.653616	0.613742	0.524621	0.383461	0.0730476	-0.310413	-0.0891209	2.15703e-30	0.615992	TRUE
cg10602162	0.19407	0.594969	-0.400899	0.474863	0.641714	-0.166852	0.00186853	0.0944627	0.589701	0.386787	0.526256	0.110098	-0.416158	-0.202913	7.44463e-13	0.179367	TRUE
cg15483141	0.885809	0.840196	0.0456131	0.888494	0.8559	0.0325942	0.00187797	0.104569	0.862965	0.915198	0.799626	0.874426	0.0748007	0.0522328	7.30613e-13	0.171056	TRUE
cg25493146	0.908129	0.864051	0.0440782	0.877776	0.877637	0.000139369	0.00187797	0.716677	0.892429	0.928393	0.874325	0.941999	0.0676744	0.0359643	1.8079e-08	0.523859	TRUE
cg10349721	0.975457	0.965147	0.01031	0.977371	0.96525	0.0121208	0.00189367	0.120185	0.979701	0.968609	0.971411	0.971758	0.000347265	-0.0110924	0.109792	0.494475	FALSE
cg01114138	0.529162	0.773227	-0.244065	0.928967	0.910029	0.018938	0.00192947	0.426161	0.924316	0.865777	0.578592	0.370225	-0.208366	-0.0585389	4.29083e-07	0.537434	TRUE
cg10773531	0.934904	0.91708	0.0178238	0.942558	0.925934	0.0166237	0.0019324	0.225977	0.92109	0.944987	0.905469	0.92623	0.0207611	0.0238965	5.13386e-10	0.170532	TRUE
cg21786233	0.352418	0.38294	-0.0305214	0.353823	0.438753	-0.0849298	0.00203558	0.0606023	0.441652	0.308533	0.506946	0.297408	-0.209538	-0.133119	1.10471e-22	0.105181	TRUE
cg15604433	0.908173	0.880094	0.0280791	0.902088	0.869752	0.0323359	0.00203994	0.124232	0.861174	0.920806	0.878621	0.914879	0.0362573	0.0596323	0.000110088	0.210823	TRUE
cg08065271	0.13435	0.40046	-0.266111	0.28255	0.477518	-0.194967	0.00212834	0.145742	0.471909	0.260026	0.398279	0.0651104	-0.333168	-0.211883	1.7414e-10	0.267049	TRUE
cg21943052	0.221537	0.490021	-0.268484	0.827922	0.776117	0.0518054	0.00216434	0.17558	0.802976	0.81695	0.465789	0.0612162	-0.404573	0.0139739	9.90425e-45	0.992531	TRUE
cg06138173	0.870164	0.913091	-0.0429272	0.906454	0.895157	0.0112971	0.0021772	0.207882	0.869682	0.811294	0.88549	0.845911	-0.039579	-0.058388	2.5006e-10	0.100074	TRUE
cg00688681	0.138624	0.401821	-0.263197	0.189812	0.391099	-0.201287	0.0022007	0.0539804	0.433123	0.232691	0.446508	0.144984	-0.301524	-0.200432	4.5324e-09	0.272777	TRUE
cg02193580	0.332531	0.574089	-0.241557	0.375892	0.555973	-0.180081	0.00221866	0.0555808	0.549691	0.308752	0.522281	0.198586	-0.323695	-0.240938	1.37642e-05	0.263908	TRUE
cg07192043	0.926377	0.904954	0.0214235	0.923824	0.900072	0.0237525	0.00224401	0.153682	0.896042	0.945421	0.881797	0.937894	0.0560965	0.0493785	2.71982e-27	0.0324983	FALSE
cg24505863	0.285743	0.360894	-0.0751519	0.346764	0.305624	0.0411398	0.00224768	0.341507	0.269933	0.25999	0.261864	0.21218	-0.0496848	-0.0099426	2.41826e-10	0.801912	TRUE
cg22903370	0.156202	0.378316	-0.222114	0.408017	0.52207	-0.114052	0.00227195	0.180903	0.453418	0.309578	0.386014	0.0955946	-0.290419	-0.14384	1.99541e-06	0.389359	TRUE
cg13312942	0.514307	0.637185	-0.122878	0.689268	0.723408	-0.0341402	0.00230945	0.338878	0.754494	0.656885	0.65981	0.578341	-0.0814682	-0.097609	2.20599e-06	0.335605	TRUE
cg03465562	0.951189	0.923857	0.0273323	0.954275	0.933775	0.0204994	0.00232984	0.434539	0.918939	0.935393	0.916329	0.946349	0.0300197	0.0164538	0.000349377	0.698423	TRUE
ch.X.256253R	0.0403328	0.0261842	0.0141486	0.0349332	0.0261358	0.00879737	0.00235895	0.15285	0.0266662	0.0412065	0.0269468	0.0460251	0.0190783	0.0145404	2.03488e-36	0.00405445	FALSE
cg15325759	0.332023	0.533091	-0.201068	0.841431	0.870408	-0.0289767	0.00235979	0.519299	0.889584	0.871615	0.478237	0.161007	-0.317229	-0.0179685	2.64078e-08	0.813867	TRUE
cg04636194	0.889533	0.865986	0.0235463	0.866969	0.860874	0.00609524	0.00236179	0.091313	0.865922	0.913149	0.872558	0.904737	0.032179	0.0472267	5.60444e-19	0.00419513	FALSE
cg13726176	0.972522	0.960567	0.0119554	0.973848	0.968256	0.00559239	0.00236639	0.22698	0.961325	0.972207	0.950081	0.96374	0.0136585	0.010882	6.4088e-15	0.141559	TRUE
cg27192418	0.925121	0.901288	0.0238329	0.9299	0.908168	0.0217318	0.00238852	0.0961496	0.922547	0.933204	0.916139	0.926992	0.0108533	0.0106568	7.6974e-05	0.703634	TRUE
cg13088417	0.850321	0.877471	-0.0271506	0.828849	0.87076	-0.0419109	0.00239514	0.146398	0.803017	0.717331	0.845171	0.796793	-0.0483781	-0.0856855	4.28713e-11	0.0226321	FALSE
cg00608151	0.276099	0.504714	-0.228615	0.246948	0.352256	-0.105308	0.00241234	0.10594	0.274685	0.242227	0.376803	0.227684	-0.149119	-0.0324572	0.169886	0.624408	FALSE
cg24496423	0.265858	0.442907	-0.177049	0.282947	0.453437	-0.17049	0.0024275	0.241334	0.554464	0.393139	0.505543	0.0628053	-0.442738	-0.161325	2.42645e-32	0.368815	TRUE
cg09076821	0.0984518	0.23376	-0.135308	0.227059	0.345185	-0.118126	0.00244285	0.288197	0.271898	0.187383	0.206798	0.0937941	-0.113004	-0.0845156	3.12092e-05	0.417956	TRUE
cg27606804	0.933873	0.908252	0.0256209	0.925384	0.91954	0.00584364	0.00244605	0.386643	0.919067	0.944612	0.916389	0.959702	0.0433127	0.0255443	1.9391e-08	0.449637	TRUE
cg03449040	0.955901	0.946243	0.00965825	0.952685	0.951394	0.00129071	0.00245604	0.556466	0.959222	0.958244	0.95138	0.960234	0.00885379	-0.000978014	0.000413584	0.627627	TRUE
cg10262485	0.31895	0.494203	-0.175252	0.51174	0.598661	-0.0869205	0.00246047	0.234283	0.537598	0.445884	0.441263	0.142407	-0.298856	-0.0917135	1.47714e-14	0.527906	TRUE
cg14457256	0.705474	0.747927	-0.0424527	0.816036	0.821517	-0.00548151	0.00246277	0.560818	0.802071	0.740391	0.687833	0.599014	-0.0888192	-0.0616802	1.44473e-07	0.75982	TRUE
cg17674548	0.900647	0.944431	-0.0437846	0.927802	0.94483	-0.0170285	0.00248697	0.203694	0.90704	0.869097	0.921011	0.888185	-0.032826	-0.0379427	0.0022315	0.277985	TRUE
ch.X.56864533F	0.0520654	0.035919	0.0161464	0.0525535	0.0420627	0.0104907	0.00250031	0.370178	0.0362783	0.0681019	0.0421572	0.0669715	0.0248143	0.0318236	4.79424e-28	0.0153076	FALSE
cg03375088	0.823064	0.575939	0.247125	0.704375	0.575992	0.128383	0.00250746	0.0873766	0.54165	0.705315	0.570143	0.85829	0.288147	0.163665	0.0125801	0.335873	TRUE
cg14186071	0.9395	0.928858	0.0106416	0.938934	0.924569	0.0143649	0.00251283	0.288974	0.931847	0.948759	0.926365	0.953164	0.0267994	0.0169118	2.74428e-13	0.477842	TRUE
cg04037732	0.751488	0.865198	-0.11371	0.642964	0.715377	-0.0724129	0.00251787	0.575436	0.740087	0.732184	0.916534	0.905524	-0.0110101	-0.00790286	0.0367264	0.955525	TRUE
cg04065832	0.721198	0.826097	-0.104899	0.43242	0.62748	-0.195061	0.00259351	0.0698516	0.609249	0.509772	0.838347	0.789236	-0.0491115	-0.0994767	8.52615e-05	0.619032	TRUE
cg11598929	0.141639	0.546495	-0.404856	0.26239	0.382897	-0.120507	0.0026261	0.109093	0.335698	0.233924	0.502156	0.132626	-0.36953	-0.101774	2.18928e-13	0.367927	TRUE
cg24084633	0.314226	0.622965	-0.308739	0.711568	0.758169	-0.0466013	0.0026312	0.7604	0.644487	0.648583	0.545522	0.2092	-0.336322	0.00409639	1.51391e-14	0.93755	TRUE
cg14291118	0.967801	0.956781	0.01102	0.965562	0.961299	0.00426318	0.00264455	0.361797	0.966495	0.970215	0.965974	0.967937	0.00196348	0.00372007	0.00783878	0.925423	TRUE
cg02223323	0.160173	0.317031	-0.156858	0.202078	0.306418	-0.10434	0.00267483	0.0713465	0.391159	0.210333	0.376693	0.143659	-0.233034	-0.180825	3.01323e-09	0.163552	TRUE
cg17227235	0.92982	0.900387	0.029433	0.943092	0.924554	0.0185372	0.00268355	0.0756855	0.934954	0.951229	0.89179	0.920729	0.0289388	0.0162749	2.02791e-06	0.620018	TRUE
cg12230162	0.28073	0.54206	-0.26133	0.284389	0.523473	-0.239085	0.00269421	0.219989	0.633537	0.42692	0.592066	0.0463754	-0.545691	-0.206617	1.01298e-33	0.322551	TRUE
cg12848223	0.822257	0.884175	-0.0619177	0.429179	0.596677	-0.167499	0.00272234	0.0555862	0.592222	0.498247	0.921547	0.929253	0.00770591	-0.093975	0.199971	0.704771	FALSE
cg02949713	0.947724	0.848641	0.099083	0.95708	0.899897	0.0571829	0.00283499	0.0648974	0.919354	0.907612	0.918173	0.937654	0.0194813	-0.0117424	3.824e-07	0.980728	TRUE
cg22805594	0.895477	0.844771	0.0507056	0.922981	0.871816	0.0511648	0.00283503	0.089663	0.871662	0.927933	0.841114	0.912001	0.0708871	0.0562709	0.0231135	0.388465	TRUE
cg01908742	0.927836	0.904616	0.0232201	0.923968	0.934587	-0.0106192	0.00283503	0.295015	0.924147	0.898083	0.889104	0.897199	0.00809509	-0.0260636	0.000595871	0.612446	TRUE
cg02173072	0.953895	0.923436	0.0304586	0.963908	0.935733	0.0281746	0.00284256	0.0960159	0.948879	0.966535	0.920198	0.968839	0.0486413	0.0176563	4.72934e-09	0.4847	TRUE
cg21500538	0.932827	0.867385	0.065441	0.938267	0.883821	0.054446	0.00285065	0.0710374	0.882455	0.957614	0.860793	0.955618	0.0948256	0.0751599	2.6897e-28	0.0332054	FALSE
cg25717578	0.912312	0.941408	-0.0290955	0.922819	0.927762	-0.00494329	0.00288027	0.449141	0.921245	0.903297	0.924758	0.896462	-0.0282966	-0.017948	4.07237e-05	0.719093	TRUE
cg20583833	0.903898	0.861171	0.0427274	0.912147	0.88785	0.0242966	0.00291603	0.288488	0.871325	0.894778	0.820278	0.903249	0.0829711	0.0234536	5.83208e-09	0.624535	TRUE
cg21902245	0.150525	0.496191	-0.345666	0.518362	0.65604	-0.137678	0.00295927	0.131135	0.584438	0.431362	0.417409	0.235582	-0.181827	-0.153076	0.00608379	0.5838	TRUE
cg07880562	0.924011	0.942284	-0.0182725	0.940832	0.945167	-0.00433468	0.00297157	0.388492	0.962593	0.959914	0.963389	0.958759	-0.0046299	-0.00267877	0.000268524	0.816554	TRUE
cg10986455	0.851414	0.637783	0.21363	0.864942	0.794323	0.0706197	0.00297867	0.199065	0.786346	0.876937	0.668362	0.873894	0.205532	0.0905909	1.24721e-12	0.18262	TRUE
cg15073264	0.930348	0.885106	0.045241	0.938938	0.908759	0.030179	0.0029934	0.0994078	0.893696	0.930095	0.846674	0.939285	0.0926116	0.036399	2.15356e-41	0.0883842	TRUE
cg03329583	0.890163	0.86181	0.0283536	0.856729	0.800481	0.0562485	0.00301257	0.0653267	0.744508	0.827638	0.817973	0.845437	0.0274642	0.08313	0.000359505	0.261208	TRUE
cg20959965	0.127729	0.206984	-0.0792544	0.610665	0.535425	0.0752406	0.00303059	0.183448	0.474351	0.519882	0.116646	0.0703403	-0.0463054	0.0455314	1.69301e-27	0.607595	TRUE
cg09033783	0.768007	0.833097	-0.0650901	0.855524	0.87687	-0.021346	0.00305413	0.601666	0.871151	0.850108	0.815638	0.789582	-0.0260556	-0.021043	0.0156152	0.745208	TRUE
cg15462879	0.0947517	0.159223	-0.0644713	0.292914	0.340346	-0.0474316	0.00305563	0.392202	0.309574	0.223806	0.10704	0.0855622	-0.021478	-0.0857678	1.62059e-09	0.145535	TRUE
cg15864992	0.927828	0.904803	0.0230254	0.924326	0.895231	0.0290954	0.00306405	0.151522	0.885459	0.907375	0.893227	0.930686	0.0374582	0.0219157	3.74868e-12	0.63154	TRUE
cg00751785	0.0636788	0.0514021	0.0122767	0.059004	0.059771	-0.000767013	0.00308127	0.876706	0.0294225	0.0361689	0.0313121	0.038398	0.00708597	0.0067464	9.84735e-06	0.295743	TRUE
cg22643011	0.914937	0.894299	0.0206389	0.904383	0.902488	0.00189513	0.00311015	0.294943	0.889444	0.907775	0.893333	0.900119	0.00678618	0.0183315	0.175907	0.425679	FALSE
cg02890529	0.935538	0.902107	0.0334315	0.927013	0.914914	0.0120986	0.00311174	0.185131	0.903131	0.935131	0.905938	0.928535	0.0225964	0.0319997	0.00251867	0.358053	TRUE
cg22609034	0.086067	0.0721739	0.0138931	0.0775892	0.0712908	0.00629841	0.00312256	0.131263	0.0773431	0.0767543	0.0732009	0.080548	0.00734716	-0.000588732	0.0590689	0.383594	FALSE
cg01821906	0.910906	0.837996	0.0729103	0.915241	0.873437	0.0418039	0.00313927	0.193868	0.848976	0.898104	0.795393	0.887915	0.0925215	0.0491278	9.9343e-09	0.332623	TRUE
cg16824069	0.0553637	0.0441023	0.0112614	0.0535311	0.0463137	0.00721738	0.0031658	0.145748	0.0315109	0.0379622	0.0300367	0.0377442	0.00770748	0.00645126	0.00263923	0.227282	TRUE
cg26071642	0.93195	0.909665	0.0222848	0.932085	0.921631	0.0104539	0.00322773	0.127325	0.921083	0.902129	0.869701	0.910787	0.0410856	-0.0189539	8.94715e-15	0.901375	TRUE
cg02883100	0.503367	0.750262	-0.246896	0.58523	0.680419	-0.095188	0.00331199	0.170671	0.640992	0.610523	0.72568	0.603356	-0.122324	-0.0304687	3.854e-07	0.702247	TRUE
cg06268269	0.806491	0.602819	0.203672	0.861138	0.733026	0.128112	0.00331367	0.053948	0.640073	0.802844	0.517362	0.832798	0.315436	0.162771	2.20974e-06	0.280787	TRUE
cg23737407	0.120952	0.135257	-0.0143043	0.131389	0.139759	-0.00837035	0.00332067	0.371533	0.12194	0.10892	0.120256	0.115835	-0.00442067	-0.0130198	3.56452e-09	0.784759	TRUE
cg01494339	0.33675	0.706413	-0.369663	0.764291	0.827217	-0.0629263	0.00332354	0.429472	0.668038	0.574435	0.622099	0.267485	-0.354614	-0.0936027	2.79537e-08	0.421411	TRUE
cg07983304	0.947438	0.927296	0.0201414	0.940346	0.933084	0.00726203	0.00333017	0.105332	0.933474	0.950353	0.924557	0.941678	0.0171213	0.0168791	2.953e-09	0.0761917	TRUE
cg00406460	0.373721	0.794991	-0.421271	0.614571	0.720057	-0.105485	0.00334169	0.154142	0.666506	0.487351	0.900903	0.885654	-0.0152487	-0.179155	9.03567e-05	0.54083	TRUE
cg10066681	0.947971	0.954687	-0.00671571	0.951549	0.962464	-0.0109145	0.00335296	0.246819	0.962433	0.956717	0.960889	0.95293	-0.00795842	-0.00571578	9.6329e-07	0.614152	TRUE
cg19618706	0.207843	0.552966	-0.345123	0.53836	0.633733	-0.095374	0.00335663	0.365424	0.604513	0.417501	0.500997	0.129957	-0.37104	-0.187012	1.44963e-06	0.355902	TRUE
cg05158109	0.867261	0.918889	-0.0516281	0.865058	0.888686	-0.0236282	0.00335663	0.433679	0.917764	0.870145	0.91695	0.875673	-0.041277	-0.0476191	1.17819e-05	0.702247	TRUE
ch.X.1282647F	0.0287808	0.0197647	0.00901612	0.0202754	0.0225754	-0.00230006	0.00335767	0.957948	0.0184703	0.0445492	0.0265291	0.0478264	0.0212973	0.0260789	2.92972e-29	0.000138141	FALSE
cg05196231	0.0467619	0.0395972	0.00716468	0.0424992	0.0415375	0.00096171	0.00336144	0.208065	0.0258108	0.0365968	0.0276162	0.0356922	0.00807602	0.010786	3.29658e-08	0.444551	TRUE
cg12281614	0.926308	0.897286	0.0290222	0.91638	0.87936	0.0370197	0.00336851	0.0504791	0.856436	0.921618	0.881634	0.91653	0.0348965	0.0651823	2.44505e-08	0.223872	TRUE
cg12720637	0.387895	0.826845	-0.43895	0.333666	0.54709	-0.213424	0.00337976	0.165213	0.540996	0.370207	0.687883	0.456224	-0.231659	-0.170789	0.00535972	0.509884	TRUE
ch.X.1639000R	0.0333664	0.0253694	0.00799703	0.028996	0.0257054	0.00329062	0.00339107	0.248743	0.0265724	0.0392753	0.0284024	0.0442334	0.0158309	0.0127029	2.61558e-26	0.00708969	FALSE
cg09721174	0.109335	0.0820115	0.0273234	0.0977269	0.0828619	0.014865	0.00340127	0.651315	0.086012	0.0860615	0.0717104	0.0956092	0.0238988	4.95613e-05	6.36144e-09	0.39389	TRUE
cg10871818	0.967774	0.956834	0.0109399	0.971104	0.964307	0.0067972	0.0034396	0.159968	0.967322	0.959438	0.95583	0.959686	0.0038562	-0.00788423	0.507519	0.520292	FALSE
cg08818886	0.0444839	0.0371393	0.00734459	0.0396989	0.0345289	0.00516997	0.00347539	0.182308	0.027259	0.0336454	0.0281033	0.0343239	0.00622061	0.00638634	3.1429e-16	0.0774773	TRUE
cg14996291	0.332941	0.692683	-0.359743	0.739927	0.699021	0.0409061	0.00349069	0.489036	0.676981	0.707912	0.51203	0.664117	0.152086	0.0309313	0.383345	0.999845	FALSE
cg17833022	0.784931	0.468928	0.316003	0.700541	0.436803	0.263739	0.00352387	0.052725	0.364411	0.605556	0.276138	0.753087	0.476949	0.241145	1.00888e-12	0.169953	TRUE
cg16175497	0.242957	0.478265	-0.235308	0.5979	0.63366	-0.0357601	0.00352594	0.936899	0.5544	0.536888	0.457084	0.0978214	-0.359262	-0.0175123	1.45095e-06	0.936641	TRUE
cg19903753	0.0380547	0.0322542	0.00580046	0.0384566	0.032193	0.00626357	0.00354169	0.0902908	0.0241538	0.0274158	0.0258471	0.0315366	0.00568949	0.00326196	0.000105607	0.417794	TRUE
cg04032503	0.901908	0.937576	-0.0356678	0.932035	0.934477	-0.002442	0.00356786	0.886497	0.935978	0.864952	0.878407	0.86543	-0.0129771	-0.0710252	0.0434473	0.293325	TRUE
cg27040993	0.213004	0.431634	-0.21863	0.391486	0.482048	-0.0905619	0.00359982	0.296495	0.474784	0.355745	0.425571	0.130862	-0.294709	-0.119038	3.3656e-09	0.533195	TRUE
cg10060499	0.929902	0.893064	0.0368382	0.773847	0.862011	-0.0881643	0.00363217	0.0711547	0.853479	0.798286	0.910523	0.942143	0.03162	-0.0551934	0.00649851	0.430022	TRUE
cg08750326	0.259499	0.127715	0.131784	0.48103	0.340206	0.140824	0.00365566	0.314996	0.324084	0.448355	0.129698	0.102569	-0.0271283	0.124271	0.119351	0.319774	FALSE
cg27621747	0.949934	0.826611	0.123323	0.930673	0.827886	0.102786	0.00370053	0.0620013	0.732156	0.917177	0.952456	0.956544	0.00408853	0.185021	0.00597567	0.0626553	TRUE
cg13423140	0.156018	0.4046	-0.248582	0.549933	0.640066	-0.090133	0.00370604	0.316514	0.666685	0.567578	0.489128	0.0778824	-0.411246	-0.0991074	5.84547e-50	0.404033	TRUE
cg11868078	0.831002	0.587024	0.243978	0.821114	0.66968	0.151435	0.00374662	0.101332	0.627041	0.857143	0.454265	0.890032	0.435767	0.230103	1.53425e-13	0.177842	TRUE
cg09484077	0.91524	0.758257	0.156984	0.945249	0.877413	0.0678359	0.00375345	0.0692443	0.911595	0.914425	0.664967	0.931288	0.266321	0.0028301	2.07137e-27	0.846228	TRUE
cg24103438	0.0639052	0.081864	-0.0179587	0.0919832	0.102174	-0.0101911	0.00375742	0.934186	0.0870196	0.112337	0.0529943	0.0621146	0.00912037	0.0253172	0.410585	0.724456	FALSE
cg01112702	0.847428	0.894657	-0.0472292	0.842376	0.885365	-0.0429887	0.00379627	0.11509	0.892335	0.839215	0.82563	0.813493	-0.0121375	-0.0531201	0.0450138	0.46127	TRUE
cg17529435	0.110961	0.265876	-0.154915	0.112484	0.148091	-0.0356075	0.00381737	0.192805	0.167759	0.115563	0.264271	0.108111	-0.15616	-0.0521968	0.00142166	0.427533	TRUE
cg21784182	0.89075	0.846644	0.0441063	0.826884	0.819045	0.00783903	0.0038188	0.482278	0.821579	0.880997	0.848688	0.883724	0.0350363	0.0594177	0.000130572	0.27829	TRUE
cg24665612	0.915955	0.925512	-0.00955753	0.908415	0.930291	-0.0218764	0.0038989	0.0933379	0.93471	0.911803	0.923053	0.912122	-0.0109309	-0.0229068	0.0463073	0.130661	TRUE
cg16244634	0.219543	0.524237	-0.304694	0.453031	0.616181	-0.16315	0.00390401	0.0956994	0.591119	0.471903	0.622481	0.357119	-0.265363	-0.119216	1.00602e-10	0.479928	TRUE
cg13811328	0.939589	0.907617	0.0319721	0.931362	0.920751	0.0106112	0.00391857	0.708291	0.93096	0.924846	0.891096	0.932137	0.041041	-0.00611359	9.36869e-19	0.573981	TRUE
cg03440485	0.386939	0.558764	-0.171825	0.351313	0.463711	-0.112398	0.0039571	0.0658448	0.48004	0.336315	0.658532	0.395696	-0.262836	-0.143725	7.94093e-12	0.169953	TRUE
cg07662137	0.96708	0.954329	0.0127511	0.965617	0.954591	0.0110265	0.00400671	0.0758832	0.957221	0.976276	0.960409	0.971736	0.0113271	0.0190555	1.28138e-16	0.000333349	FALSE
cg00820131	0.954767	0.937522	0.0172449	0.961561	0.95805	0.00351094	0.00405034	0.346071	0.963064	0.969919	0.951263	0.962161	0.0108984	0.00685506	3.99636e-11	0.335873	TRUE
cg13219667	0.100361	0.442871	-0.34251	0.281315	0.460755	-0.179441	0.00405036	0.07079	0.394833	0.233431	0.408324	0.0428799	-0.365444	-0.161402	1.18247e-25	0.247596	TRUE
cg06810133	0.942768	0.911541	0.0312272	0.933951	0.920659	0.0132922	0.00406486	0.134904	0.916894	0.941914	0.914546	0.939596	0.0250501	0.0250205	5.73277e-16	0.0109278	FALSE
cg12294334	0.842885	0.678411	0.164474	0.598761	0.56732	0.0314408	0.00408576	0.556799	0.578292	0.567434	0.56413	0.849335	0.285205	-0.0108572	2.09335e-09	0.801102	TRUE
cg21255939	0.954638	0.930108	0.0245294	0.956709	0.928427	0.0282818	0.00411594	0.0781921	0.942681	0.958047	0.933437	0.954231	0.0207941	0.0153663	2.58904e-18	0.173057	TRUE
cg21635515	0.946639	0.912887	0.033752	0.951268	0.918802	0.0324659	0.00414312	0.119343	0.944166	0.953707	0.911161	0.941592	0.0304303	0.00954171	1.83498e-06	0.585967	TRUE
cg19863639	0.636246	0.760396	-0.124149	0.750361	0.705251	0.0451099	0.00416496	0.543502	0.647892	0.660856	0.580267	0.674966	0.0946989	0.0129644	0.10409	0.936641	FALSE
cg13226591	0.946535	0.9195	0.0270347	0.921534	0.904306	0.0172286	0.00417845	0.326925	0.920028	0.935154	0.950268	0.95912	0.00885243	0.0151265	0.00126768	0.623673	TRUE
cg01523763	0.94906	0.930935	0.0181248	0.815507	0.816342	-0.000835077	0.00420269	0.764631	0.75421	0.850089	0.927926	0.960569	0.0326429	0.0958792	0.00162257	0.524895	TRUE
cg14372937	0.975781	0.970904	0.00487744	0.975139	0.9661	0.00903855	0.00429347	0.232931	0.967339	0.97322	0.957853	0.970918	0.0130649	0.00588037	3.97565e-09	0.471908	TRUE
cg20509119	0.89082	0.598512	0.292308	0.643592	0.636146	0.00744506	0.00429755	0.754315	0.665062	0.614244	0.582486	0.912143	0.329657	-0.050818	8.46997e-05	0.772269	TRUE
cg09731029	0.96325	0.968251	-0.00500075	0.959023	0.966216	-0.00719295	0.00439342	0.102581	0.971232	0.962089	0.9714	0.963102	-0.00829726	-0.0091437	3.756e-14	0.0682674	TRUE
cg12057563	0.726639	0.895106	-0.168468	0.499793	0.634597	-0.134805	0.00440082	0.0805158	0.673466	0.548356	0.87699	0.894503	0.0175127	-0.125109	0.250517	0.537756	FALSE
cg08951164	0.922935	0.895207	0.0277282	0.914335	0.921419	-0.00708462	0.00441146	0.491158	0.903221	0.904884	0.876911	0.905604	0.0286936	0.00166342	4.97999e-14	0.739538	TRUE
cg06010380	0.208563	0.292607	-0.0840443	0.217923	0.285846	-0.0679228	0.00441994	0.118509	0.230896	0.246896	0.199079	0.163867	-0.0352118	0.0159996	8.80926e-06	0.908599	TRUE
cg00466819	0.377563	0.496354	-0.118791	0.64823	0.646117	0.00211254	0.00451267	0.620435	0.676671	0.588951	0.437335	0.204119	-0.233216	-0.0877199	1.31024e-11	0.598725	TRUE
cg04630982	0.804914	0.626999	0.177916	0.519488	0.534289	-0.0148011	0.00452678	0.288841	0.61721	0.626523	0.601962	0.844114	0.242152	0.00931381	0.000168522	0.821603	TRUE
cg24114390	0.115163	0.143858	-0.0286954	0.0978525	0.140031	-0.042178	0.00462245	0.059552	0.1083	0.100584	0.13111	0.100061	-0.0310495	-0.00771617	0.0107214	0.696178	TRUE
cg07258624	0.948962	0.919538	0.0294241	0.959657	0.937178	0.0224783	0.00465304	0.0556243	0.948168	0.954895	0.936199	0.949958	0.0137594	0.00672663	0.00507861	0.585538	TRUE
cg12491455	0.119366	0.224208	-0.104842	0.301899	0.410797	-0.108898	0.0046823	0.0577663	0.326516	0.253941	0.13502	0.0820712	-0.0529486	-0.0725744	0.000248317	0.498675	TRUE
cg22985134	0.831197	0.565143	0.266054	0.522252	0.643857	-0.121606	0.00469381	0.197683	0.626198	0.526145	0.499873	0.686513	0.18664	-0.100053	0.0595714	0.757058	FALSE
cg18491397	0.9266	0.913059	0.0135414	0.923609	0.91926	0.00434881	0.0047321	0.358478	0.896677	0.909131	0.892648	0.902417	0.00976827	0.0124541	5.32159e-06	0.393173	TRUE
cg24387818	0.229199	0.435339	-0.20614	0.666115	0.525783	0.140332	0.00474456	0.119172	0.512997	0.587618	0.408309	0.4792	0.0708915	0.074621	0.124349	0.718502	FALSE
cg03183106	0.949811	0.9625	-0.0126888	0.944488	0.956702	-0.0122139	0.00482717	0.294852	0.952496	0.930708	0.970556	0.960917	-0.00963931	-0.0217879	0.0248137	0.267898	TRUE
cg15380945	0.095952	0.237861	-0.141909	0.191155	0.323098	-0.131943	0.004854	0.105444	0.238039	0.138162	0.301416	0.0557647	-0.245652	-0.0998772	6.02297e-23	0.12875	TRUE
cg07416427	0.923619	0.909647	0.0139715	0.917162	0.907991	0.00917042	0.00486147	0.160787	0.891801	0.902809	0.884239	0.89273	0.00849032	0.0110073	1.73233e-06	0.291528	TRUE
cg26561773	0.937943	0.908872	0.0290711	0.940522	0.911656	0.0288664	0.00496906	0.284596	0.901487	0.916092	0.918007	0.929647	0.0116402	0.0146049	6.22741e-05	0.772426	TRUE
cg22877764	0.966323	0.952709	0.0136132	0.963606	0.968268	-0.00466192	0.00509317	0.556073	0.954859	0.937301	0.954203	0.955049	0.000846013	-0.0175581	0.00275113	0.213337	TRUE
cg03658985	0.193495	0.472137	-0.278642	0.546262	0.657163	-0.110901	0.00515968	0.262089	0.678773	0.549141	0.49631	0.106321	-0.389989	-0.129632	2.63573e-27	0.312239	TRUE
cg05867448	0.489812	0.670804	-0.180992	0.379864	0.55521	-0.175346	0.00523559	0.0734525	0.509686	0.353579	0.65072	0.48013	-0.17059	-0.156108	0.0315008	0.369879	TRUE
cg05826817	0.0993013	0.136113	-0.0368116	0.30692	0.319313	-0.0123925	0.00526712	0.97501	0.270987	0.175883	0.112726	0.0418537	-0.0708723	-0.0951039	2.43192e-49	0.219142	TRUE
cg23701759	0.142508	0.276328	-0.133821	0.287453	0.369287	-0.0818333	0.00533329	0.393915	0.347478	0.173629	0.251281	0.0495224	-0.201759	-0.173849	3.88388e-49	0.107787	TRUE
cg02023473	0.682201	0.754763	-0.0725622	0.585049	0.679456	-0.0944073	0.00538339	0.262685	0.627412	0.541223	0.573	0.414277	-0.158723	-0.0861891	7.67642e-08	0.511657	TRUE
cg08625693	0.809455	0.867697	-0.0582419	0.883901	0.914208	-0.0303064	0.00542505	0.266729	0.918129	0.871835	0.796522	0.749835	-0.0466873	-0.0462944	8.96883e-07	0.616418	TRUE
cg04225254	0.863245	0.877523	-0.0142786	0.844595	0.856673	-0.012078	0.00543749	0.398278	0.850474	0.762783	0.839631	0.805019	-0.0346125	-0.087691	0.312933	0.126879	FALSE
cg07195705	0.936523	0.892874	0.0436495	0.934774	0.910625	0.0241495	0.00548892	0.0539009	0.912384	0.942976	0.867678	0.947581	0.0799029	0.0305925	1.94747e-39	0.147306	TRUE
cg24378073	0.883729	0.865356	0.018373	0.871846	0.83763	0.0342158	0.00550056	0.488198	0.741888	0.81327	0.785499	0.851078	0.065579	0.0713819	0.579657	0.563259	FALSE
cg16350494	0.955004	0.932185	0.0228191	0.938825	0.937499	0.00132656	0.00557679	0.444237	0.934662	0.958256	0.929686	0.953219	0.0235325	0.023594	7.38676e-13	0.00562291	FALSE
cg27297105	0.90697	0.873699	0.0332713	0.932071	0.897169	0.0349024	0.00559522	0.569013	0.921447	0.952607	0.828997	0.899448	0.0704516	0.0311603	5.78867e-05	0.314268	TRUE
cg17537348	0.930055	0.945349	-0.0152934	0.888256	0.896256	-0.0079998	0.00560639	0.976944	0.925013	0.867887	0.950767	0.92773	-0.0230372	-0.0571256	0.0195577	0.434128	TRUE
cg16167304	0.907404	0.93313	-0.025726	0.894963	0.897853	-0.00289068	0.00566155	0.816327	0.870408	0.87843	0.921065	0.895953	-0.025112	0.00802196	0.000581553	0.993931	TRUE
cg13779349	0.82664	0.563921	0.262719	0.484254	0.478941	0.00531337	0.00567938	0.942612	0.488921	0.466124	0.516281	0.789744	0.273463	-0.0227971	0.849385	0.963467	FALSE
cg10296914	0.737537	0.55704	0.180497	0.774226	0.690935	0.0832908	0.0057169	0.153204	0.725686	0.728678	0.537942	0.639094	0.101152	0.00299155	0.304827	0.942815	FALSE
cg11049750	0.874116	0.908007	-0.033891	0.903654	0.91198	-0.00832691	0.0057363	0.829569	0.877392	0.83676	0.899557	0.838599	-0.0609578	-0.0406326	6.82283e-09	0.169953	TRUE
ch.X.13187220R	0.0257562	0.017442	0.00831425	0.0258787	0.0217012	0.00417751	0.0057533	0.222137	0.0269624	0.0310573	0.0178794	0.0277416	0.00986219	0.00409488	8.52152e-21	0.293632	TRUE
cg25954223	0.114945	0.0771308	0.0378147	0.0991124	0.0849094	0.014203	0.0057983	0.592726	0.0728643	0.0821045	0.0734506	0.105569	0.0321185	0.00924016	1.44062e-08	0.99515	TRUE
cg01647019	0.101304	0.146457	-0.0451532	0.114838	0.1648	-0.0499625	0.0058213	0.141135	0.177473	0.0997463	0.15148	0.11354	-0.0379397	-0.077727	0.000794063	0.357478	TRUE
cg19847571	0.869197	0.905233	-0.0360364	0.862666	0.901877	-0.0392107	0.00583407	0.174323	0.865118	0.825753	0.902122	0.845879	-0.0562421	-0.0393649	5.17234e-21	0.433764	TRUE
cg02469604	0.390527	0.546061	-0.155533	0.846994	0.817857	0.029137	0.00585699	0.534577	0.796995	0.802875	0.443144	0.198883	-0.244261	0.00588039	0.00165106	0.976096	TRUE
cg26959464	0.914143	0.761021	0.153122	0.843751	0.641873	0.201878	0.00595007	0.0763331	0.703007	0.845741	0.707436	0.925427	0.217991	0.142734	0.000196472	0.320465	TRUE
cg17653493	0.84959	0.888802	-0.0392122	0.898415	0.869886	0.0285288	0.0059704	0.241826	0.854067	0.822027	0.855243	0.851408	-0.00383579	-0.0320401	0.423582	0.425905	FALSE
cg01962233	0.20699	0.397159	-0.190169	0.300418	0.378334	-0.0779159	0.00606214	0.495834	0.312519	0.29501	0.414914	0.235647	-0.179267	-0.0175088	0.687723	0.84364	FALSE
cg19069416	0.935161	0.915765	0.0193959	0.940447	0.922711	0.0177355	0.00610361	0.0658447	0.930771	0.955545	0.924734	0.937618	0.0128838	0.0247731	0.031363	0.258223	TRUE
cg20274188	0.877349	0.76482	0.112529	0.876639	0.80386	0.0727793	0.00611696	0.143423	0.779121	0.833677	0.793978	0.876007	0.0820295	0.054556	7.83338e-06	0.579098	TRUE
ch.X.2115742F	0.0748388	0.0483748	0.026464	0.0744949	0.0430094	0.0314855	0.00621839	0.1073	0.0512667	0.0812214	0.053003	0.0835499	0.0305468	0.0299547	4.34164e-24	0.00550017	FALSE
cg12308146	0.91162	0.876603	0.0350164	0.939305	0.915014	0.0242907	0.00623201	0.177977	0.921733	0.960978	0.83612	0.924237	0.0881172	0.0392448	0.000565777	0.349992	TRUE
cg03201658	0.310697	0.584453	-0.273756	0.719199	0.692354	0.0268455	0.00623201	0.407053	0.666461	0.652928	0.543714	0.178107	-0.365607	-0.0135333	1.85855e-08	0.868835	TRUE
cg01013491	0.930082	0.943334	-0.0132523	0.928043	0.932064	-0.0040208	0.00624456	0.156926	0.929113	0.928058	0.939249	0.931249	-0.00799942	-0.00105489	0.24935	0.676051	FALSE
cg01913196	0.830315	0.900853	-0.0705384	0.564725	0.735932	-0.171207	0.00641338	0.0647545	0.704873	0.550659	0.902032	0.877225	-0.0248072	-0.154214	0.000129502	0.311581	TRUE
ch.X.143865083R	0.0616761	0.0506677	0.0110084	0.0552006	0.0458876	0.00931292	0.00645676	0.0510642	0.0425414	0.0555951	0.0501453	0.0710626	0.0209172	0.0130538	6.66075e-25	0.0333247	FALSE
ch.X.1083956F	0.0404775	0.028521	0.0119565	0.0375704	0.0312235	0.00634681	0.00652358	0.109029	0.0366636	0.0676116	0.0383598	0.0643667	0.0260069	0.030948	3.87356e-34	6.52873e-05	FALSE
cg07952579	0.950108	0.920748	0.0293609	0.964294	0.950444	0.0138495	0.00660048	0.0589149	0.962736	0.968327	0.934645	0.951076	0.0164313	0.00559074	0.0027801	0.868421	TRUE
cg22834521	0.917839	0.876721	0.0411177	0.923729	0.902121	0.0216082	0.00662236	0.101021	0.920486	0.941556	0.852248	0.89297	0.0407229	0.02107	0.142506	0.651581	FALSE
cg11391216	0.906534	0.872329	0.0342047	0.892928	0.866254	0.026674	0.00664336	0.336958	0.856565	0.861791	0.872624	0.907219	0.0345941	0.00522656	1.74062e-12	0.973088	TRUE
cg14381745	0.931299	0.950837	-0.0195372	0.924581	0.944777	-0.0201966	0.00676428	0.218258	0.947072	0.922992	0.946726	0.923373	-0.023353	-0.0240809	1.9495e-13	0.0904545	TRUE
cg23725323	0.913761	0.881952	0.0318083	0.838062	0.867521	-0.0294591	0.00678474	0.643883	0.898219	0.900541	0.861307	0.935814	0.0745071	0.00232242	3.50437e-05	0.678507	TRUE
cg12025642	0.111663	0.427418	-0.315754	0.30057	0.455783	-0.155213	0.00700056	0.336196	0.377205	0.248289	0.551995	0.10301	-0.448985	-0.128916	1.77955e-15	0.491984	TRUE
cg03689540	0.840846	0.889653	-0.0488069	0.831728	0.873695	-0.0419673	0.0070309	0.228283	0.830244	0.735079	0.853142	0.800085	-0.0530564	-0.0951656	8.38513e-13	0.00218065	FALSE
cg17874273	0.700755	0.606385	0.0943698	0.729354	0.666594	0.0627604	0.00704708	0.0606582	0.755132	0.813905	0.684112	0.802283	0.11817	0.058773	6.24726e-16	0.222683	TRUE
cg13640071	0.567855	0.762888	-0.195033	0.625011	0.710928	-0.0859173	0.00707106	0.58064	0.740028	0.678285	0.713071	0.893467	0.180397	-0.0617436	0.84907	0.729187	FALSE
cg19425242	0.811731	0.900671	-0.0889399	0.905575	0.917911	-0.012336	0.00709835	0.491581	0.92422	0.873004	0.909988	0.825378	-0.0846102	-0.0512167	2.97629e-11	0.265462	TRUE
cg05573563	0.362209	0.605338	-0.243129	0.800959	0.793476	0.00748277	0.00711655	0.873667	0.786889	0.622957	0.536491	0.100729	-0.435763	-0.163932	6.59801e-15	0.420133	TRUE
cg12705969	0.268543	0.601399	-0.332856	0.316128	0.451836	-0.135708	0.00715003	0.134061	0.445245	0.390453	0.578835	0.349628	-0.229207	-0.0547915	0.276	0.809061	FALSE
cg26533737	0.764072	0.820911	-0.0568391	0.735923	0.785312	-0.0493893	0.00730432	0.0617828	0.791046	0.699763	0.806158	0.759269	-0.0468896	-0.0912826	0.0047833	0.0956597	TRUE
cg05690949	0.183025	0.636601	-0.453575	0.472884	0.509557	-0.0366727	0.00736736	0.659908	0.454541	0.435165	0.510481	0.528681	0.0182002	-0.0193761	0.680014	0.927	FALSE
cg13316877	0.811705	0.557162	0.254543	0.739455	0.592106	0.147349	0.00737337	0.073883	0.564955	0.699191	0.414931	0.508084	0.0931525	0.134236	0.0618726	0.563656	FALSE
cg26582789	0.157381	0.542356	-0.384976	0.308009	0.367697	-0.0596883	0.00742612	0.889759	0.357499	0.38121	0.44497	0.119079	-0.325891	0.0237104	0.815524	0.903811	FALSE
cg16022279	0.830954	0.714875	0.116079	0.826496	0.696913	0.129583	0.00744044	0.111976	0.668099	0.818899	0.514574	0.847639	0.333064	0.1508	0.0002767	0.292916	TRUE
cg12111783	0.139313	0.251186	-0.111874	0.406356	0.359648	0.0467087	0.00747568	0.575234	0.317683	0.3855	0.17792	0.0552696	-0.12265	0.0678167	4.80885e-17	0.781972	TRUE
cg16619186	0.0785884	0.0869561	-0.00836766	0.104417	0.119966	-0.015549	0.00750251	0.444067	0.153856	0.114448	0.106028	0.12104	0.0150127	-0.0394083	8.08607e-07	0.521408	FALSE
cg01008919	0.220818	0.582692	-0.361874	0.360604	0.452656	-0.0920517	0.00753711	0.588574	0.421613	0.412408	0.614919	0.531978	-0.0829412	-0.00920493	0.0375973	0.976096	TRUE
cg09608545	0.635736	0.45665	0.179086	0.643167	0.563244	0.0799237	0.00757185	0.214921	0.540036	0.615072	0.483232	0.611396	0.128164	0.075036	0.000454589	0.427918	TRUE
cg21330641	0.895371	0.667765	0.227606	0.85607	0.766797	0.0892724	0.00760452	0.200627	0.712848	0.760567	0.855876	0.915199	0.0593226	0.047719	4.4795e-05	0.561705	TRUE
cg02580986	0.383893	0.590472	-0.206579	0.419489	0.517032	-0.0975431	0.00775869	0.171621	0.561634	0.440748	0.649289	0.42384	-0.225449	-0.120886	2.81245e-06	0.332732	TRUE
cg18702893	0.151455	0.358828	-0.207373	0.127909	0.205498	-0.0775897	0.00776059	0.0552073	0.290391	0.128648	0.383786	0.184752	-0.199035	-0.161743	8.91543e-05	0.145535	TRUE
cg18203880	0.0830121	0.0604451	0.0225671	0.0590336	0.0582121	0.000821504	0.00779572	0.764631	0.0573488	0.0786499	0.0577434	0.0873456	0.0296022	0.0213011	1.52743e-14	0.130103	TRUE
cg22822140	0.375862	0.621037	-0.245175	0.407421	0.599283	-0.191862	0.00792043	0.183515	0.719398	0.563412	0.659449	0.102471	-0.556978	-0.155985	1.63578e-23	0.482851	TRUE
ch.X.23343928R	0.0197872	0.0160555	0.00373173	0.0193324	0.0167075	0.00262493	0.00795199	0.0838914	0.0140206	0.0165908	0.0138476	0.0214185	0.00757093	0.00257024	6.19219e-18	0.337347	TRUE
cg00126698	0.146277	0.242484	-0.0962068	0.418248	0.520215	-0.101967	0.00807039	0.267581	0.458426	0.227391	0.301482	0.0646985	-0.236784	-0.231035	2.24682e-30	0.00878474	FALSE
cg00279529	0.968882	0.963553	0.00532941	0.975056	0.966183	0.00887339	0.00810599	0.0715705	0.967312	0.969721	0.967812	0.971206	0.00339319	0.00240879	0.00493467	0.370928	TRUE
ch.X.1002740R	0.030667	0.0225799	0.00808712	0.0237622	0.0180051	0.00575717	0.00814435	0.217248	0.0209165	0.0530557	0.0259696	0.0484385	0.0224689	0.0321392	3.69316e-30	2.19231e-05	FALSE
cg18435505	0.913926	0.933458	-0.0195317	0.91376	0.947161	-0.0334008	0.00816386	0.129902	0.893861	0.821241	0.84933	0.820944	-0.0283859	-0.0726195	1.3169e-05	0.078934	TRUE
cg17382752	0.788426	0.664324	0.124102	0.83577	0.814517	0.021253	0.00819123	0.895482	0.733454	0.672939	0.6683	0.688311	0.0200112	-0.0605157	0.425295	0.665022	FALSE
cg24723496	0.955703	0.945138	0.0105656	0.953378	0.94905	0.00432855	0.00821497	0.170777	0.940431	0.963828	0.940707	0.952752	0.0120447	0.0233971	1.49263e-12	0.00666277	FALSE
cg01231576	0.180141	0.391628	-0.211488	0.701339	0.658665	0.0426741	0.00823954	0.307557	0.600521	0.522137	0.268959	0.0903784	-0.17858	-0.0783835	8.31365e-15	0.78165	TRUE
cg26924445	0.888911	0.870359	0.0185519	0.883038	0.887164	-0.00412635	0.00826455	0.851619	0.890869	0.904174	0.840693	0.860427	0.0197339	0.0133044	0.00325788	0.624408	TRUE
cg10996370	0.901316	0.932971	-0.0316558	0.905578	0.93167	-0.0260924	0.00826516	0.125097	0.91993	0.845559	0.919151	0.887128	-0.0320234	-0.0743704	2.09996e-06	0.148766	TRUE
cg08207582	0.912453	0.889113	0.02334	0.906832	0.869258	0.0375744	0.00826516	0.0617376	0.83589	0.870637	0.865367	0.918477	0.05311	0.0347463	1.6314e-25	0.667394	TRUE
cg25630838	0.39676	0.73658	-0.339819	0.48087	0.668929	-0.188059	0.00830814	0.0989396	0.643668	0.437187	0.876343	0.345408	-0.530935	-0.206481	8.22634e-07	0.398278	TRUE
cg26950514	0.857381	0.724328	0.133053	0.731046	0.643648	0.0873974	0.0084232	0.122463	0.645496	0.699048	0.816584	0.880955	0.0643706	0.053552	2.75309e-05	0.496358	TRUE
cg05891083	0.225676	0.471323	-0.245647	0.510308	0.559431	-0.0491229	0.00844645	0.854667	0.408959	0.253856	0.455241	0.0630305	-0.392211	-0.155103	7.71093e-37	0.0451916	FALSE
cg02811156	0.932059	0.913394	0.0186652	0.951235	0.943436	0.00779927	0.00848088	0.93737	0.951435	0.959371	0.946197	0.946121	-7.56424e-05	0.00793696	4.58652e-06	0.322182	FALSE
cg07468552	0.96422	0.946632	0.0175873	0.964579	0.960003	0.00457596	0.00852217	0.19475	0.965612	0.98283	0.953794	0.974071	0.0202774	0.0172172	5.36779e-12	0.143939	TRUE
cg07093674	0.723639	0.814968	-0.0913288	0.851832	0.846043	0.00578852	0.00852374	0.772726	0.893689	0.879308	0.855343	0.820521	-0.0348224	-0.0143809	0.0286824	0.898007	TRUE
cg14736837	0.919032	0.887847	0.0311845	0.92217	0.888519	0.0336503	0.00861343	0.193822	0.858532	0.878855	0.864925	0.910882	0.0459565	0.0203227	0.00829789	0.726884	TRUE
cg19284023	0.885265	0.834922	0.0503437	0.888825	0.888568	0.000257049	0.00861985	0.664223	0.836848	0.830921	0.800139	0.839658	0.039519	-0.0059271	0.032625	0.555292	TRUE
cg21863326	0.942524	0.90986	0.0326638	0.923639	0.898164	0.0254756	0.00862346	0.208639	0.923246	0.942931	0.899087	0.954768	0.0556806	0.019685	1.5874e-12	0.624408	TRUE
cg08333400	0.210143	0.294151	-0.0840078	0.535316	0.513316	0.022	0.00863231	0.627563	0.381115	0.436827	0.246875	0.119041	-0.127834	0.0557118	2.07165e-40	0.330162	TRUE
cg24691854	0.660199	0.681927	-0.0217273	0.246508	0.442069	-0.195561	0.00876478	0.0773151	0.557667	0.332165	0.792193	0.686243	-0.105949	-0.225502	2.71481e-05	0.255961	TRUE
cg14243895	0.24276	0.331669	-0.0889091	0.165362	0.291155	-0.125793	0.00879708	0.101599	0.517854	0.14702	0.496095	0.226476	-0.269618	-0.370834	6.84239e-08	0.0190808	FALSE
cg26462906	0.937008	0.945701	-0.00869358	0.937687	0.934108	0.00357889	0.00915184	0.592466	0.943498	0.95194	0.956649	0.950316	-0.00633349	0.00844201	0.00446137	0.389312	TRUE
cg17693270	0.167378	0.245255	-0.0778768	0.219903	0.200259	0.0196441	0.00918122	0.65568	0.223956	0.203599	0.108179	0.146021	0.0378417	-0.0203574	4.53108e-05	0.860955	FALSE
cg27087885	0.883095	0.703114	0.179981	0.863355	0.752273	0.111082	0.00925597	0.0594025	0.735857	0.841072	0.568351	0.840603	0.272252	0.105215	7.94524e-06	0.371172	TRUE
cg04492048	0.178909	0.486635	-0.307726	0.381716	0.559754	-0.178037	0.00925689	0.122862	0.432632	0.243522	0.502907	0.101857	-0.40105	-0.18911	5.71089e-16	0.254208	TRUE
cg22193343	0.757068	0.488209	0.26886	0.784367	0.67056	0.113807	0.00946243	0.0975005	0.659655	0.691152	0.440815	0.765795	0.32498	0.0314967	8.79507e-05	0.634751	TRUE
cg15664701	0.485137	0.244618	0.240519	0.638213	0.509952	0.128261	0.00947486	0.255822	0.44123	0.618072	0.324372	0.538894	0.214522	0.176842	2.32795e-05	0.426292	TRUE
cg21329548	0.0435393	0.0530063	-0.00946699	0.0429777	0.0470202	-0.00404246	0.00949283	0.24863	0.0291082	0.0454074	0.0452781	0.0465125	0.00123444	0.0162992	0.000279286	0.143189	FALSE
cg09821007	0.518438	0.566882	-0.0484445	0.457528	0.572463	-0.114935	0.0095397	0.295727	0.581489	0.46223	0.742193	0.666376	-0.0758169	-0.119259	2.39415e-05	0.475568	TRUE
cg23061351	0.964279	0.958724	0.00555479	0.966373	0.96052	0.00585291	0.00963191	0.645963	0.964276	0.977485	0.9668	0.974396	0.00759609	0.0132088	1.36862e-07	0.0167568	FALSE
cg20814574	0.0967188	0.0781336	0.0185852	0.0846064	0.0747313	0.00987503	0.00964481	0.216725	0.0604491	0.084837	0.0781033	0.0884424	0.0103391	0.0243879	0.822678	0.214777	FALSE
cg10786986	0.391281	0.609354	-0.218073	0.841471	0.718449	0.123022	0.00970087	0.412241	0.725216	0.843196	0.480032	0.399631	-0.0804004	0.117981	2.46373e-05	0.285851	TRUE
cg16273251	0.930032	0.884925	0.0451074	0.951138	0.934213	0.016925	0.00974464	0.313069	0.941257	0.957016	0.872653	0.938106	0.065453	0.0157586	3.46382e-12	0.37269	TRUE
cg03714991	0.251987	0.512791	-0.260804	0.491612	0.571402	-0.07979	0.00976469	0.402679	0.536193	0.439424	0.420345	0.104806	-0.315539	-0.0967696	4.27575e-09	0.599187	TRUE
cg27312241	0.900261	0.880841	0.0194201	0.914571	0.893029	0.0215426	0.0100194	0.0647356	0.918612	0.934136	0.869657	0.916274	0.046617	0.015524	1.19264e-14	0.204181	TRUE
cg23628411	0.122485	0.301969	-0.179484	0.233319	0.358732	-0.125413	0.010027	0.307406	0.373885	0.318223	0.324992	0.0705204	-0.254471	-0.055662	8.83854e-06	0.707261	TRUE
cg16325635	0.959911	0.951105	0.00880611	0.964343	0.954126	0.0102173	0.0100548	0.239725	0.968217	0.959448	0.960377	0.962425	0.00204767	-0.00876843	0.174902	0.623673	FALSE
cg15408180	0.921876	0.940094	-0.0182176	0.934765	0.945133	-0.010368	0.0101414	0.146614	0.953874	0.898982	0.944462	0.913384	-0.0310787	-0.0548919	1.55498e-14	0.000380209	FALSE
cg11031647	0.277764	0.654033	-0.376268	0.502731	0.643796	-0.141066	0.0101585	0.125362	0.55602	0.487151	0.512837	0.258125	-0.254713	-0.068869	0.434816	0.753763	FALSE
cg21906379	0.0404926	0.0306796	0.00981305	0.0340243	0.0266313	0.00739297	0.0102668	0.0705124	0.0174451	0.0295849	0.0275229	0.041153	0.01363	0.0121398	1.15892e-11	0.0113752	FALSE
cg24964364	0.421071	0.574645	-0.153573	0.65567	0.692959	-0.0372894	0.0103733	0.723892	0.704676	0.610885	0.542161	0.184748	-0.357413	-0.0937914	1.03683e-15	0.668032	TRUE
cg18043690	0.247431	0.550552	-0.303122	0.402412	0.541199	-0.138786	0.0103862	0.437325	0.521935	0.371991	0.490733	0.239243	-0.25149	-0.149943	0.000102489	0.504806	TRUE
cg00295573	0.838043	0.615653	0.22239	0.828814	0.748398	0.0804167	0.0104615	0.0686188	0.679492	0.774433	0.503674	0.806587	0.302912	0.0949405	0.000713412	0.524887	TRUE
cg27565450	0.18274	0.41802	-0.23528	0.201481	0.290115	-0.0886343	0.0105632	0.185026	0.269156	0.184822	0.363442	0.201086	-0.162357	-0.0843342	0.577423	0.473946	FALSE
cg27033183	0.128477	0.15107	-0.0225928	0.119154	0.158391	-0.0392363	0.0107211	0.0623463	0.149817	0.146023	0.137141	0.138645	0.00150443	-0.0037934	0.000912609	0.889589	FALSE
cg21224730	0.492129	0.83073	-0.3386	0.9191	0.905928	0.0131727	0.0107355	0.371579	0.954818	0.964935	0.59297	0.327638	-0.265332	0.0101171	3.57865e-06	0.715889	TRUE
cg06163534	0.901341	0.846816	0.0545248	0.902951	0.823239	0.079712	0.0107621	0.0518029	0.808342	0.890319	0.793038	0.888935	0.095897	0.0819775	5.88865e-09	0.171267	TRUE
cg26954928	0.903346	0.709117	0.194228	0.866253	0.758401	0.107853	0.0108469	0.242755	0.789855	0.877197	0.662164	0.951716	0.289553	0.0873425	1.1043e-16	0.410826	TRUE
cg21644660	0.773326	0.47406	0.299266	0.776628	0.555548	0.22108	0.0108572	0.0648155	0.510431	0.749841	0.407073	0.79488	0.387807	0.23941	4.68826e-12	0.1598	TRUE
cg10811052	0.681717	0.452319	0.229398	0.815048	0.648362	0.166686	0.0109928	0.0726323	0.548484	0.68348	0.192654	0.530906	0.338251	0.134996	4.64739e-07	0.416299	TRUE
cg14463725	0.356322	0.656096	-0.299774	0.667254	0.697327	-0.0300727	0.0110075	0.688384	0.59439	0.541043	0.528531	0.0866137	-0.441917	-0.0533469	1.39438e-37	0.60935	TRUE
cg11696431	0.165911	0.450709	-0.284799	0.613749	0.611749	0.00199935	0.0111131	0.812349	0.585588	0.497895	0.426662	0.100088	-0.326575	-0.0876931	0.125507	0.752062	FALSE
cg09614750	0.127862	0.254464	-0.126602	0.380194	0.441391	-0.0611964	0.0111225	0.979139	0.405326	0.322941	0.108481	0.0716948	-0.0367861	-0.0823852	1.78552e-05	0.532428	TRUE
ch.X.703923F	0.049527	0.0430444	0.00648259	0.0455996	0.0403519	0.00524774	0.0111713	0.0856397	0.0545478	0.100593	0.053575	0.0850966	0.0315216	0.0460452	5.10766e-25	9.22915e-05	FALSE
cg26624672	0.852766	0.686669	0.166096	0.89498	0.825672	0.0693077	0.01135	0.062786	0.861647	0.861444	0.538891	0.71632	0.177429	-0.000202816	0.299976	0.872696	FALSE
cg25914109	0.961988	0.96686	-0.00487202	0.959884	0.965454	-0.00557013	0.0113767	0.318729	0.972457	0.970734	0.973807	0.972811	-0.000996493	-0.00172309	0.232338	0.335699	FALSE
ch.X.108232304R	0.043548	0.039046	0.00450204	0.0443645	0.0390034	0.00536109	0.0114515	0.312535	0.0388411	0.0431163	0.0374247	0.0427093	0.0052846	0.00427518	4.22416e-06	0.152053	TRUE
cg23570034	0.906634	0.842933	0.063701	0.920246	0.893837	0.0264089	0.0114674	0.248051	0.91264	0.939665	0.836239	0.899273	0.0630337	0.0270252	4.97255e-06	0.530202	TRUE
cg21386527	0.964055	0.957458	0.00659707	0.969182	0.964282	0.00490018	0.0115657	0.29307	0.974977	0.975841	0.964961	0.975844	0.0108839	0.000864509	6.78442e-14	0.411499	TRUE
cg01990854	0.918109	0.906168	0.0119409	0.92396	0.906479	0.0174816	0.0116385	0.147128	0.910735	0.928017	0.90993	0.92694	0.0170101	0.0172819	4.33785e-12	0.1295	TRUE
cg04317926	0.968497	0.961034	0.00746277	0.968121	0.962305	0.00581622	0.011667	0.116948	0.967283	0.97298	0.963493	0.973429	0.00993677	0.00569666	1.66442e-11	0.105492	TRUE
cg25052148	0.930881	0.908625	0.0222565	0.949551	0.932239	0.0173122	0.0117113	0.255008	0.926134	0.950447	0.906086	0.928124	0.0220381	0.0243131	0.104383	0.68826	FALSE
cg02156712	0.0589121	0.100308	-0.0413963	0.0473024	0.0787826	-0.0314802	0.0117332	0.0531374	0.0937291	0.0570351	0.150989	0.0533937	-0.0975951	-0.036694	8.0844e-20	0.421641	TRUE
cg20469935	0.0941363	0.33851	-0.244374	0.123563	0.247665	-0.124103	0.0120941	0.0555929	0.214731	0.141809	0.102756	0.0635909	-0.0391648	-0.0729218	7.77424e-05	0.30272	TRUE
cg25793649	0.0657264	0.0530804	0.012646	0.0583801	0.0566094	0.00177076	0.0120956	0.695455	0.0359495	0.0393747	0.0360117	0.0436953	0.00768366	0.00342515	5.68352e-18	0.566521	TRUE
cg16730652	0.957359	0.931221	0.0261379	0.91203	0.907112	0.00491826	0.0120992	0.287278	0.862292	0.933868	0.931505	0.943703	0.0121985	0.0715755	0.01124	0.294123	TRUE
cg22810426	0.310991	0.257066	0.0539256	0.612132	0.517727	0.0944054	0.0122507	0.27449	0.456468	0.528025	0.0836373	0.074461	-0.00917629	0.0715565	0.080032	0.785399	FALSE
cg10043957	0.956504	0.9507	0.00580465	0.955247	0.951319	0.00392828	0.012344	0.907931	0.958988	0.963445	0.95514	0.964211	0.00907023	0.0044577	0.0362094	0.710712	TRUE
cg06683780	0.91363	0.880157	0.0334738	0.692564	0.755916	-0.0633518	0.0123638	0.366378	0.748939	0.810838	0.824856	0.940068	0.115213	0.0618995	3.80401e-06	0.6802	TRUE
cg04096096	0.0981686	0.079915	0.0182536	0.0903963	0.0863939	0.00400243	0.0123737	0.624951	0.0669465	0.0789242	0.0641341	0.078313	0.0141788	0.0119777	8.85047e-12	0.153955	TRUE
cg17856536	0.588663	0.532846	0.0558164	0.617613	0.56069	0.0569229	0.0123737	0.104885	0.559038	0.578924	0.492913	0.542927	0.0500148	0.0198859	1.21684e-07	0.359521	TRUE
cg26351354	0.941873	0.920512	0.0213601	0.929513	0.916347	0.0131653	0.0125825	0.0796092	0.919962	0.923212	0.917482	0.942787	0.0253052	0.00325034	7.75122e-09	0.658092	TRUE
cg16319308	0.909107	0.874432	0.0346741	0.926559	0.897429	0.0291301	0.0126449	0.0809486	0.882084	0.941183	0.839056	0.908091	0.0690352	0.0590987	1.86973e-05	0.313281	TRUE
cg00323457	0.142734	0.560041	-0.417307	0.284903	0.336308	-0.0514047	0.0126771	0.608408	0.332198	0.286345	0.45769	0.156991	-0.3007	-0.0458535	0.0290725	0.918423	TRUE
cg05545272	0.20696	0.358991	-0.15203	0.339688	0.468777	-0.12909	0.0126862	0.131272	0.426518	0.314505	0.435244	0.177546	-0.257698	-0.112013	0.00909325	0.547141	TRUE
cg05131629	0.351935	0.161213	0.190721	0.754159	0.611231	0.142929	0.0127213	0.231376	0.505697	0.648004	0.263892	0.189178	-0.0747145	0.142307	0.00162237	0.581131	FALSE
cg15735483	0.944641	0.962397	-0.0177561	0.950495	0.964087	-0.0135914	0.012786	0.635649	0.94925	0.909248	0.92731	0.885243	-0.0420675	-0.0400021	2.80535e-07	0.194945	TRUE
cg00785877	0.875341	0.648773	0.226568	0.836005	0.731227	0.104778	0.0129529	0.148594	0.70326	0.833668	0.543233	0.862197	0.318964	0.130408	0.000178436	0.423137	TRUE
cg16360370	0.931755	0.906828	0.0249271	0.936607	0.922801	0.0138057	0.0130469	0.10175	0.893013	0.948661	0.905848	0.934953	0.0291046	0.0556479	0.0474706	0.193081	TRUE
cg22534545	0.933868	0.909961	0.0239075	0.939555	0.91933	0.0202244	0.0133464	0.427498	0.936999	0.925613	0.908539	0.920742	0.0122034	-0.0113857	0.608442	0.959902	FALSE
cg11454836	0.756474	0.736824	0.0196504	0.71829	0.720232	-0.0019419	0.0133884	0.81796	0.697644	0.731664	0.682015	0.721805	0.0397904	0.0340202	1.98034e-12	0.572229	TRUE
cg01044189	0.962379	0.950776	0.0116025	0.951306	0.94292	0.00838577	0.013651	0.201195	0.943508	0.974587	0.946577	0.963361	0.0167846	0.0310793	9.04834e-15	0.0214653	FALSE
cg07984302	0.695893	0.416474	0.279419	0.71602	0.58832	0.127699	0.0138204	0.133392	0.59719	0.701018	0.374273	0.664199	0.289926	0.103828	0.00048154	0.450707	TRUE
cg23553400	0.965938	0.968891	-0.00295291	0.965743	0.970804	-0.00506088	0.0139318	0.201595	0.975057	0.969517	0.971671	0.969885	-0.00178619	-0.00553974	0.0076908	0.107712	TRUE
cg19774450	0.958869	0.943074	0.015795	0.94142	0.939178	0.00224237	0.0139506	0.671753	0.93513	0.946899	0.935424	0.949775	0.0143507	0.0117688	2.55031e-07	0.600017	TRUE
cg10997274	0.961693	0.941615	0.0200781	0.95735	0.941056	0.0162936	0.0139527	0.107974	0.955604	0.975878	0.960134	0.97108	0.0109464	0.020273	1.0441e-07	0.0553493	TRUE
cg08871573	0.874038	0.825186	0.0488516	0.928186	0.890003	0.038183	0.0139787	0.288284	0.906553	0.918517	0.851235	0.898188	0.0469534	0.0119639	0.0531917	0.79314	FALSE
cg23924939	0.951627	0.93117	0.0204566	0.954545	0.927306	0.0272397	0.0140086	0.0505376	0.941095	0.967354	0.939065	0.955198	0.0161329	0.0262589	3.28043e-08	0.0644811	TRUE
cg05560472	0.926156	0.894976	0.0311802	0.885016	0.89253	-0.00751392	0.0141694	0.0891839	0.891247	0.906533	0.914772	0.940523	0.0257505	0.0152865	0.326894	0.949137	FALSE
cg21028499	0.375027	0.560158	-0.185131	0.784652	0.749213	0.035439	0.0143651	0.723052	0.756818	0.757587	0.494593	0.244147	-0.250445	0.000769194	2.37241e-06	0.899925	TRUE
cg18015266	0.898928	0.832111	0.066817	0.865312	0.808022	0.0572902	0.014581	0.0838504	0.777277	0.824713	0.827265	0.898189	0.0709238	0.0474363	3.53863e-13	0.250226	TRUE
cg25259815	0.823315	0.845249	-0.0219343	0.828948	0.834128	-0.00518005	0.0146089	0.732175	0.884398	0.842863	0.856572	0.837129	-0.0194433	-0.0415357	0.0603296	0.123466	FALSE
cg17876277	0.70526	0.814169	-0.108909	0.692883	0.748699	-0.0558164	0.014616	0.70956	0.71109	0.650994	0.828334	0.839965	0.011631	-0.0600953	0.175936	0.736567	FALSE
cg10149978	0.942213	0.90321	0.0390028	0.809174	0.854547	-0.0453728	0.0146508	0.869245	0.821746	0.803485	0.791691	0.954597	0.162905	-0.0182614	7.56144e-07	0.906682	TRUE
cg01132485	0.732016	0.623699	0.108317	0.681854	0.668838	0.0130163	0.0146823	0.304981	0.597034	0.606175	0.536395	0.6502	0.113805	0.00914019	0.000235562	0.923378	TRUE
cg01137368	0.856451	0.89227	-0.0358189	0.903244	0.909461	-0.00621789	0.0146953	0.352706	0.925455	0.857736	0.853855	0.822022	-0.0318332	-0.0677189	0.00039578	0.374022	TRUE
cg26780743	0.904361	0.894371	0.00998914	0.89333	0.885899	0.00743148	0.0148752	0.831513	0.858889	0.897072	0.891926	0.903137	0.0112116	0.038183	0.368387	0.326048	FALSE
cg16064583	0.913668	0.766914	0.146755	0.884187	0.800871	0.0833155	0.0149365	0.0728854	0.705007	0.846802	0.624005	0.895274	0.271269	0.141795	2.7185e-10	0.37867	TRUE
cg25823790	0.818018	0.84644	-0.0284223	0.808342	0.841499	-0.0331577	0.0151351	0.0602346	0.823548	0.785573	0.798983	0.776365	-0.0226181	-0.0379749	0.0109962	0.0972171	TRUE
cg03361581	0.921952	0.857988	0.0639638	0.919397	0.90694	0.0124576	0.0151924	0.366777	0.915433	0.938851	0.875597	0.902752	0.0271552	0.0234178	0.279223	0.792281	FALSE
cg07481063	0.0704876	0.0891341	-0.0186465	0.0660228	0.0701085	-0.00408575	0.0152344	0.828234	0.0616319	0.0477644	0.0494903	0.0460873	-0.00340296	-0.0138675	6.7429e-05	0.511202	TRUE
cg21772629	0.114365	0.132151	-0.0177867	0.0804785	0.157516	-0.077038	0.0152648	0.0712734	0.177349	0.103771	0.113111	0.100251	-0.0128602	-0.0735776	2.41573e-06	0.379917	TRUE
cg02457752	0.959451	0.948845	0.0106059	0.961308	0.957561	0.00374706	0.0154059	0.357011	0.970166	0.976842	0.965775	0.968611	0.00283589	0.00667536	0.00595432	0.109906	TRUE
ch.X.1851142F	0.0361818	0.0288732	0.00730863	0.0272253	0.0265572	0.000668109	0.0154224	0.815986	0.0287526	0.0419469	0.0298527	0.0393231	0.0094704	0.0131943	3.85073e-06	0.0280445	FALSE
cg14053556	0.148067	0.409811	-0.261744	0.514332	0.541346	-0.0270143	0.0155603	0.373884	0.465299	0.452881	0.434644	0.144281	-0.290363	-0.0124181	1.57658e-21	0.807998	TRUE
cg01813224	0.0808822	0.131995	-0.0511131	0.0827661	0.132979	-0.0502133	0.0156928	0.113731	0.109092	0.0907	0.0909449	0.080811	-0.0101339	-0.0183921	0.00730511	0.64634	TRUE
cg24862851	0.926545	0.890885	0.0356594	0.944333	0.909468	0.0348652	0.0157591	0.126567	0.916935	0.932402	0.897078	0.928404	0.0313268	0.0154673	0.120803	0.657929	FALSE
cg01302641	0.0983919	0.0822783	0.0161136	0.0869692	0.0828329	0.00413636	0.0158194	0.975987	0.0529761	0.063323	0.0544156	0.0674268	0.0130112	0.0103469	1.52226e-10	0.303421	TRUE
cg20278833	0.771619	0.554286	0.217334	0.866506	0.766167	0.100339	0.0158212	0.106355	0.637418	0.814567	0.465265	0.741024	0.275759	0.177149	7.77735e-06	0.277019	TRUE
cg14002781	0.867975	0.851482	0.0164932	0.851484	0.848935	0.0025493	0.0158477	0.290638	0.828196	0.879955	0.828385	0.864446	0.0360617	0.0517596	2.47502e-15	0.00226651	FALSE
cg01752030	0.0480522	0.0525981	-0.00454591	0.0561838	0.0541949	0.00198885	0.0159772	0.854443	0.0341444	0.0315368	0.0366409	0.0332985	-0.00334247	-0.00260754	1.31372e-05	0.784336	TRUE
cg09665351	0.083507	0.30688	-0.223373	0.156588	0.27671	-0.120121	0.0161457	0.222007	0.232729	0.187584	0.434194	0.0863118	-0.347882	-0.0451455	1.37369e-08	0.80538	TRUE
cg19636887	0.898595	0.894642	0.0039532	0.858722	0.872558	-0.0138356	0.0161489	0.440913	0.874394	0.851222	0.872095	0.885335	0.0132403	-0.0231725	6.89763e-05	0.76963	TRUE
cg19788004	0.033501	0.0278987	0.00560231	0.0260499	0.0280394	-0.0019895	0.016154	0.60034	0.0248939	0.0361801	0.0265854	0.0406717	0.0140863	0.0112863	3.44079e-27	0.0507427	TRUE
cg14318199	0.0520827	0.0403922	0.0116905	0.0468052	0.0391827	0.00762251	0.0161698	0.0575919	0.0308722	0.0295544	0.0285358	0.0308217	0.00228586	-0.0013178	0.110464	0.914031	FALSE
cg24800146	0.0933606	0.106837	-0.0134767	0.290917	0.374785	-0.0838679	0.0161763	0.365843	0.294649	0.26969	0.123167	0.0998379	-0.023329	-0.0249585	1.74737e-08	0.694124	TRUE
cg04587983	0.968346	0.962525	0.00582087	0.973239	0.96964	0.0035981	0.0161832	0.216903	0.972617	0.973938	0.957737	0.965242	0.0075042	0.0013211	5.03134e-05	0.548503	TRUE
cg16628997	0.968698	0.963024	0.0056736	0.971498	0.966065	0.0054329	0.0163981	0.130829	0.967625	0.969289	0.965731	0.967078	0.00134708	0.00166345	0.0749962	0.702268	FALSE
cg14455991	0.12883	0.231451	-0.102621	0.715137	0.6675	0.0476371	0.0164897	0.451263	0.593102	0.56282	0.106414	0.0951377	-0.0112762	-0.030282	2.02363e-11	0.556245	TRUE
cg07470526	0.938453	0.9406	-0.00214629	0.941419	0.93374	0.00767951	0.0164983	0.56574	0.948795	0.939646	0.934086	0.948013	0.0139276	-0.00914914	6.98163e-14	0.854492	FALSE
cg04765675	0.0686412	0.0524626	0.0161785	0.0645659	0.0551478	0.00941814	0.0165932	0.373127	0.041597	0.0451034	0.037521	0.0484007	0.0108797	0.00350646	7.38835e-19	0.460804	TRUE
cg09159751	0.788852	0.549811	0.239041	0.83793	0.707728	0.130202	0.0168304	0.0622278	0.715845	0.788375	0.440729	0.765053	0.324324	0.0725299	0.0287809	0.561694	TRUE
cg01909378	0.918217	0.864862	0.0533548	0.872919	0.832225	0.0406933	0.0168563	0.217183	0.806055	0.864744	0.769308	0.920749	0.151442	0.0586889	1.41774e-08	0.432041	TRUE
cg19053608	0.803658	0.492252	0.311406	0.824712	0.677418	0.147294	0.0168573	0.213598	0.678175	0.792505	0.393981	0.784852	0.390872	0.11433	0.000221338	0.501293	TRUE
cg24805886	0.892928	0.910776	-0.0178479	0.883597	0.910845	-0.0272484	0.0168872	0.0942032	0.927523	0.9082	0.9152	0.902952	-0.012248	-0.0193228	0.622816	0.353839	FALSE
cg23505798	0.937343	0.923257	0.014086	0.944957	0.933931	0.0110253	0.0169106	0.0506889	0.917911	0.926316	0.852105	0.892654	0.0405485	0.00840513	4.31634e-09	0.423788	TRUE
cg01866066	0.86099	0.719059	0.141931	0.85806	0.793139	0.0649203	0.0169883	0.0848026	0.70334	0.856605	0.609226	0.891693	0.282466	0.153266	9.34212e-22	0.0552108	TRUE
cg14232368	0.890171	0.845315	0.0448569	0.825168	0.847112	-0.0219441	0.0169889	0.766427	0.828232	0.829795	0.838716	0.8747	0.0359836	0.0015634	5.15622e-10	0.8836	TRUE
cg13181969	0.85772	0.691372	0.166348	0.917591	0.839352	0.0782389	0.0172081	0.0823831	0.843341	0.90066	0.575879	0.82248	0.2466	0.0573191	1.27081e-06	0.537805	TRUE
cg02336026	0.747309	0.592366	0.154943	0.708847	0.63386	0.074987	0.0172179	0.489114	0.569084	0.634521	0.525578	0.721082	0.195503	0.0654377	1.73356e-07	0.486843	TRUE
cg01598357	0.0768704	0.105796	-0.0289252	0.367951	0.400958	-0.0330067	0.0172455	0.591595	0.348116	0.282306	0.0610025	0.0360053	-0.0249972	-0.0658103	2.12481e-06	0.475523	TRUE
cg21836062	0.945046	0.900233	0.044813	0.803471	0.811992	-0.00852029	0.0173059	0.83745	0.817247	0.774128	0.949004	0.9567	0.00769605	-0.0431187	0.849033	0.84265	FALSE
cg00141845	0.145241	0.508207	-0.362965	0.455127	0.531353	-0.0762254	0.0174341	0.365087	0.447819	0.344537	0.513417	0.0771339	-0.436283	-0.103282	6.96906e-06	0.650298	TRUE
cg22264584	0.0795061	0.0581484	0.0213578	0.0780527	0.0629062	0.0151465	0.0174687	0.973296	0.0542002	0.0638123	0.0479594	0.0612905	0.0133311	0.00961214	4.84212e-05	0.904834	TRUE
cg09054333	0.252622	0.60197	-0.349348	0.308783	0.521368	-0.212585	0.0177292	0.0897103	0.516094	0.298451	0.541313	0.301573	-0.23974	-0.217643	0.000190981	0.309837	TRUE
cg23153367	0.919562	0.948194	-0.0286314	0.931492	0.940159	-0.00866706	0.0177538	0.762361	0.905048	0.88289	0.91054	0.883261	-0.0272789	-0.0221576	0.0169172	0.555786	TRUE
cg26129027	0.528839	0.650716	-0.121877	0.69858	0.736583	-0.0380027	0.0177807	0.887038	0.693658	0.660689	0.631907	0.379235	-0.252672	-0.0329696	1.88118e-05	0.902934	TRUE
cg13568559	0.0473779	0.0384141	0.00896387	0.0467484	0.0446044	0.00214395	0.0181221	0.612624	0.0335997	0.0384772	0.0288914	0.0366785	0.00778705	0.00487752	0.315764	0.540469	FALSE
cg15040731	0.897309	0.887557	0.00975276	0.875146	0.877056	-0.00191012	0.0183158	0.67183	0.872598	0.898525	0.864543	0.89635	0.0318067	0.0259273	1.52634e-12	0.0578341	TRUE
cg07459438	0.802473	0.776593	0.0258806	0.772374	0.768299	0.00407508	0.0184804	0.936175	0.787601	0.815168	0.779432	0.816009	0.0365771	0.0275668	5.59017e-18	0.182462	TRUE
cg04625528	0.218444	0.428087	-0.209643	0.781404	0.705013	0.0763912	0.0185876	0.127958	0.557988	0.537004	0.29883	0.0997908	-0.199039	-0.0209839	2.85186e-23	0.881631	TRUE
cg00304884	0.837504	0.585015	0.252489	0.858578	0.734528	0.12405	0.018753	0.06198	0.77491	0.849176	0.610574	0.850501	0.239927	0.0742653	7.35265e-05	0.45963	TRUE
cg02931149	0.922253	0.907021	0.0152326	0.923018	0.903937	0.0190812	0.0187584	0.216903	0.904557	0.921023	0.898417	0.916312	0.0178952	0.0164666	8.10215e-10	0.5838	TRUE
cg26674297	0.918478	0.941182	-0.0227042	0.921111	0.923303	-0.00219203	0.0188906	0.480045	0.896071	0.865227	0.919433	0.888557	-0.0308763	-0.0308433	0.347676	0.676067	FALSE
cg04931939	0.203323	0.171112	0.0322111	0.175589	0.151309	0.0242805	0.0189278	0.110996	0.112695	0.157723	0.11177	0.140395	0.0286244	0.0450277	2.68725e-12	0.00259271	FALSE
cg12978205	0.0989767	0.0674853	0.0314914	0.103858	0.0796589	0.0241989	0.0189683	0.0591386	0.0702613	0.0682778	0.0480741	0.0717459	0.0236717	-0.00198347	4.9316e-12	0.801502	TRUE
cg18019621	0.752882	0.447415	0.305467	0.648727	0.403184	0.245543	0.0190368	0.0534039	0.492808	0.596599	0.423563	0.669228	0.245665	0.103791	6.77562e-05	0.706788	TRUE
cg26401825	0.332413	0.384339	-0.0519253	0.141034	0.256393	-0.115359	0.019065	0.0552715	0.381916	0.188805	0.713148	0.555265	-0.157883	-0.193111	1.26031e-06	0.11293	TRUE
cg09929941	0.886391	0.865287	0.021104	0.877015	0.875987	0.00102755	0.0191397	0.413456	0.879111	0.91315	0.857747	0.889957	0.0322102	0.0340388	1.19515e-06	0.13655	TRUE
cg04853367	0.918701	0.906525	0.0121758	0.929722	0.882884	0.0468387	0.0191995	0.0866536	0.872501	0.913035	0.876637	0.916041	0.0394045	0.0405334	4.62516e-06	0.410639	TRUE
cg01577745	0.937539	0.932326	0.00521289	0.843975	0.847748	-0.00377277	0.0192885	0.489756	0.826294	0.839803	0.942416	0.952335	0.00991932	0.013509	0.9694	0.907599	FALSE
cg08341791	0.11342	0.138598	-0.0251786	0.256963	0.210986	0.0459775	0.0192918	0.55651	0.184148	0.212933	0.0945995	0.133979	0.0393794	0.0287846	0.179492	0.757309	FALSE
cg18536669	0.93556	0.918972	0.0165883	0.940763	0.935487	0.00527551	0.0194876	0.603476	0.944446	0.94819	0.904552	0.938446	0.0338933	0.00374451	5.50252e-10	0.685652	TRUE
cg00331433	0.122963	0.0969544	0.0260083	0.109856	0.102185	0.00767038	0.019642	0.37829	0.0716968	0.0860074	0.0703355	0.0913873	0.0210518	0.0143106	1.93166e-16	0.0563212	TRUE
cg09764601	0.844202	0.809701	0.0345014	0.810913	0.781063	0.0298505	0.0196732	0.0810437	0.72977	0.799034	0.792024	0.834052	0.0420289	0.0692646	1.77686e-05	0.430913	TRUE
cg04985372	0.424898	0.574354	-0.149457	0.815445	0.718652	0.096793	0.0196759	0.223244	0.7106	0.754961	0.480746	0.217585	-0.263161	0.0443608	1.27595e-08	0.788506	TRUE
cg27441063	0.0650609	0.105362	-0.040301	0.0826369	0.147603	-0.0649661	0.0197298	0.058989	0.139565	0.0623494	0.143376	0.0502473	-0.0931286	-0.0772159	8.0946e-25	0.0408028	FALSE
cg21883848	0.960368	0.965177	-0.00480886	0.965019	0.962522	0.00249705	0.0197759	0.632178	0.975537	0.973918	0.974503	0.9744	-0.000102824	-0.00161829	0.898163	0.492474	FALSE
cg26486069	0.763191	0.526013	0.237178	0.77094	0.701471	0.069469	0.0199719	0.369259	0.659087	0.672147	0.427991	0.581231	0.153239	0.0130596	0.0460286	0.945173	TRUE
cg05124235	0.11898	0.163544	-0.0445638	0.116148	0.117171	-0.0010231	0.0200164	0.908352	0.12561	0.0900668	0.156464	0.0926638	-0.0638006	-0.0355433	0.0273327	0.748331	TRUE
cg05093999	0.32457	0.579005	-0.254436	0.40983	0.598526	-0.188695	0.0200463	0.0704696	0.577082	0.314648	0.580283	0.225574	-0.354709	-0.262434	0.001436	0.311546	TRUE
cg03660541	0.810316	0.737008	0.0733089	0.737248	0.70114	0.0361074	0.020282	0.201248	0.665314	0.704214	0.693547	0.747823	0.0542763	0.0389001	0.586892	0.636806	FALSE
cg02345317	0.969323	0.979915	-0.010592	0.950107	0.958042	-0.00793476	0.0203565	0.242755	0.950673	0.939838	0.964391	0.942611	-0.0217791	-0.0108351	4.29126e-05	0.430271	TRUE
cg11022804	0.352493	0.653731	-0.301238	0.709798	0.66263	0.047168	0.0207969	0.51894	0.508998	0.575973	0.529272	0.214931	-0.31434	0.0669746	0.000894677	0.700054	TRUE
cg06625916	0.304614	0.374373	-0.0697595	0.257757	0.271752	-0.0139951	0.0210541	0.683602	0.796019	0.787973	0.80288	0.787021	-0.0158586	-0.0080461	0.000254822	0.864848	TRUE
cg02604836	0.215404	0.488658	-0.273254	0.391461	0.600188	-0.208727	0.0210615	0.160437	0.572786	0.429952	0.43387	0.0967959	-0.337074	-0.142835	3.96946e-07	0.531506	TRUE
cg07839376	0.958096	0.948138	0.00995747	0.940732	0.946507	-0.00577486	0.0212493	0.929264	0.944997	0.945235	0.930419	0.951654	0.0212347	0.000237912	1.20101e-15	0.77415	TRUE
cg17517128	0.91958	0.904596	0.0149844	0.881145	0.846194	0.034951	0.0212621	0.262064	0.852491	0.902186	0.880572	0.924819	0.0442472	0.049695	2.03327e-15	0.334003	TRUE
cg20869203	0.312622	0.45665	-0.144027	0.319786	0.439175	-0.119389	0.0213911	0.0513062	0.356752	0.290409	0.425866	0.280402	-0.145464	-0.066343	7.58802e-10	0.260736	TRUE
cg01714671	0.0699614	0.0815137	-0.0115524	0.0678717	0.0756932	-0.00782149	0.0214149	0.182598	0.0649488	0.0646188	0.0566822	0.0578652	0.001183	-0.000330002	0.152279	0.996182	FALSE
cg13936874	0.109321	0.161205	-0.0518845	0.325332	0.401615	-0.0762831	0.0214806	0.846389	0.320199	0.272217	0.0825905	0.0869108	0.00432029	-0.0479823	0.889187	0.739119	FALSE
cg17547226	0.956786	0.940959	0.0158264	0.947737	0.949566	-0.00182889	0.0214875	0.669018	0.94602	0.95544	0.934365	0.951368	0.0170033	0.00942046	7.4378e-07	0.619032	TRUE
cg27130774	0.945178	0.941677	0.00350109	0.951095	0.945253	0.00584183	0.021598	0.488281	0.956854	0.947943	0.945177	0.945862	0.000684643	-0.00891157	0.312933	0.345631	FALSE
cg24655427	0.072826	0.0823322	-0.00950619	0.134666	0.197276	-0.0626098	0.0216667	0.107506	0.147602	0.120849	0.0587363	0.0672506	0.00851429	-0.0267526	0.00519678	0.488946	FALSE
cg07694085	0.762096	0.805632	-0.043536	0.651122	0.693208	-0.0420865	0.0216947	0.432304	0.6677	0.595904	0.629374	0.819059	0.189685	-0.0717959	0.0519813	0.685112	FALSE
cg19345896	0.868988	0.679119	0.189869	0.859773	0.788643	0.0711303	0.0217301	0.140789	0.715704	0.764464	0.554949	0.791723	0.236774	0.0487596	2.12686e-07	0.774076	TRUE
cg18456549	0.933434	0.936855	-0.00342089	0.925446	0.923027	0.00241929	0.0218967	0.722591	0.932037	0.905459	0.922672	0.93128	0.00860833	-0.0265782	2.02473e-06	0.443609	FALSE
cg16975981	0.694912	0.66352	0.0313929	0.676788	0.655576	0.0212115	0.0220203	0.629682	0.595528	0.607712	0.594929	0.627325	0.0323959	0.0121841	1.69933e-08	0.540061	TRUE
cg15169914	0.704355	0.359761	0.344594	0.731746	0.428234	0.303512	0.0224457	0.0786242	0.355869	0.657997	0.39895	0.687908	0.288958	0.302128	4.94648e-07	0.251189	TRUE
ch.X.1667329F	0.0393644	0.0331411	0.00622329	0.0305531	0.0273048	0.00324832	0.022453	0.801229	0.0373262	0.0619162	0.0432869	0.0671564	0.0238695	0.02459	1.48188e-20	0.00190984	FALSE
cg18903768	0.929698	0.912856	0.0168425	0.944235	0.912953	0.0312814	0.0225362	0.0675728	0.931266	0.942052	0.894314	0.925677	0.0313628	0.0107864	6.08117e-06	0.421641	TRUE
cg02171705	0.0414086	0.0491961	-0.00778748	0.032953	0.0453079	-0.0123549	0.0229901	0.0509161	0.0298632	0.0322249	0.0392822	0.0313336	-0.00794863	0.00236173	1.08261e-12	0.832203	TRUE
cg11670235	0.0791285	0.0607351	0.0183934	0.075791	0.0628753	0.0129157	0.0230901	0.160861	0.0579188	0.0674858	0.0555265	0.0742538	0.0187274	0.00956699	1.75358e-09	0.220789	TRUE
cg22970017	0.183318	0.472125	-0.288806	0.42366	0.514842	-0.0911817	0.023194	0.443892	0.545096	0.421656	0.491985	0.189523	-0.302462	-0.12344	0.00392437	0.518866	TRUE
cg25590318	0.899298	0.921246	-0.0219485	0.907842	0.920843	-0.0130004	0.0233535	0.271202	0.90737	0.859055	0.912874	0.895645	-0.0172294	-0.0483151	0.102965	0.0443861	FALSE
cg11594622	0.881197	0.788083	0.0931141	0.860327	0.800787	0.0595402	0.0237449	0.0981841	0.747352	0.825745	0.796049	0.865169	0.0691199	0.0783936	0.00605489	0.395706	TRUE
cg11331769	0.559932	0.685636	-0.125704	0.756304	0.83767	-0.0813656	0.0238399	0.317058	0.792039	0.65386	0.56049	0.413538	-0.146953	-0.138178	2.85285e-07	0.424509	TRUE
cg00730224	0.817602	0.669392	0.148211	0.831957	0.749892	0.0820649	0.0238997	0.0752668	0.729845	0.824812	0.570066	0.721319	0.151253	0.094967	0.00527612	0.234364	TRUE
cg22673121	0.967636	0.957919	0.00971732	0.97031	0.964475	0.00583513	0.0239238	0.331205	0.967942	0.980311	0.967122	0.96555	-0.00157149	0.0123684	0.287893	0.155479	FALSE
cg19261292	0.939184	0.91649	0.0226937	0.947948	0.911022	0.0369253	0.0239698	0.0781012	0.919884	0.958505	0.927578	0.949785	0.0222074	0.0386208	3.06143e-06	0.126103	TRUE
cg02973417	0.958124	0.965293	-0.00716912	0.962083	0.967194	-0.00511064	0.0240276	0.233112	0.970262	0.96103	0.967887	0.95652	-0.0113669	-0.00923131	3.96938e-15	0.144657	TRUE
cg17006131	0.900036	0.882519	0.0175165	0.870338	0.861844	0.00849423	0.0240816	0.486126	0.823045	0.848395	0.902022	0.893978	-0.0080444	0.0253501	0.00779857	0.337741	FALSE
cg13138625	0.628735	0.740908	-0.112173	0.774296	0.858412	-0.0841162	0.0240968	0.273923	0.812319	0.604954	0.812165	0.697452	-0.114713	-0.207364	3.31115e-09	0.150831	TRUE
cg26973074	0.885996	0.803248	0.082748	0.803682	0.755792	0.0478904	0.0244974	0.40929	0.760261	0.852955	0.785311	0.893584	0.108273	0.092694	4.94696e-05	0.421837	TRUE
cg25590811	0.938971	0.924361	0.0146094	0.937963	0.924105	0.0138579	0.0249521	0.0992196	0.895864	0.919144	0.940943	0.941993	0.00104956	0.0232801	0.558854	0.775874	FALSE
cg15751298	0.219056	0.340668	-0.121612	0.647364	0.547216	0.100148	0.0251729	0.252632	0.450383	0.570368	0.365937	0.123355	-0.242581	0.119985	1.4536e-14	0.494012	TRUE
cg12579386	0.934544	0.921421	0.0131232	0.945884	0.949583	-0.00369906	0.0252242	0.446313	0.945485	0.960369	0.912457	0.945894	0.0334367	0.0148844	6.83492e-09	0.42961	TRUE
cg26735834	0.93712	0.922664	0.0144562	0.946815	0.932203	0.0146122	0.0252753	0.0934106	0.933119	0.946222	0.921276	0.942384	0.0211085	0.0131025	9.439e-09	0.142453	TRUE
cg19925887	0.737057	0.465446	0.27161	0.750127	0.570493	0.179635	0.0253164	0.0818394	0.465127	0.606694	0.338095	0.215572	-0.122523	0.141567	0.0174902	0.467737	FALSE
cg12614912	0.346755	0.510275	-0.16352	0.341868	0.509742	-0.167874	0.0253751	0.0746421	0.500723	0.341443	0.544616	0.384662	-0.159954	-0.15928	0.00131173	0.317477	TRUE
cg20842729	0.885618	0.861605	0.0240123	0.911179	0.896213	0.0149658	0.025379	0.588631	0.910928	0.923346	0.863146	0.883276	0.0201299	0.0124173	5.67417e-05	0.681148	TRUE
cg24618413	0.308216	0.317893	-0.0096768	0.59006	0.423433	0.166627	0.0253826	0.198887	0.382437	0.636736	0.245303	0.165211	-0.0800917	0.254299	0.00136732	0.187223	TRUE
cg22109064	0.0857579	0.0960761	-0.0103182	0.0788796	0.0891116	-0.010232	0.0257467	0.100407	0.054277	0.0486797	0.0749213	0.0563616	-0.0185597	-0.00559728	2.04051e-09	0.626145	TRUE
cg06041240	0.953621	0.944395	0.00922595	0.956334	0.9473	0.00903434	0.0259288	0.239218	0.957613	0.970793	0.958465	0.965468	0.0070028	0.01318	1.38839e-12	0.072283	TRUE
cg04702368	0.938117	0.924739	0.0133778	0.930341	0.931606	-0.00126503	0.0259504	0.824981	0.918804	0.919285	0.90722	0.921771	0.0145518	0.000480938	0.013257	0.872147	TRUE
cg14355748	0.886603	0.8299	0.0567027	0.93235	0.905599	0.0267505	0.0260253	0.469791	0.927786	0.947954	0.74423	0.857393	0.113163	0.0201679	0.00449833	0.710469	TRUE
cg26932018	0.83194	0.742894	0.0890465	0.692288	0.786737	-0.0944486	0.0260414	0.448504	0.756365	0.651142	0.907451	0.930238	0.022787	-0.105223	0.663388	0.809368	FALSE
cg19112757	0.91058	0.926753	-0.0161731	0.918924	0.934925	-0.0160014	0.0261421	0.0707891	0.934583	0.874468	0.930829	0.895552	-0.0352772	-0.0601156	2.0169e-08	0.0223313	FALSE
cg15770613	0.918148	0.846648	0.0715004	0.910193	0.842931	0.067262	0.0262444	0.0659834	0.836037	0.912435	0.869543	0.924721	0.055178	0.0763979	0.000385641	0.317477	TRUE
cg12274524	0.290155	0.502499	-0.212344	0.864758	0.765952	0.0988064	0.0267593	0.0758814	0.817462	0.878966	0.469064	0.0665898	-0.402474	0.0615042	9.08548e-34	0.301087	TRUE
cg21297942	0.905773	0.889715	0.0160573	0.930915	0.922748	0.00816749	0.0268905	0.516677	0.921027	0.935044	0.897335	0.909523	0.0121877	0.0140168	0.4997	0.329908	FALSE
cg11001470	0.223085	0.380578	-0.157492	0.663338	0.713266	-0.0499277	0.0269896	0.672426	0.673023	0.627492	0.367109	0.119392	-0.247717	-0.045531	2.53923e-07	0.669969	TRUE
cg06219927	0.519684	0.644003	-0.12432	0.394161	0.562743	-0.168583	0.0272384	0.153871	0.546586	0.426846	0.583034	0.259962	-0.323072	-0.11974	0.000507224	0.581357	TRUE
cg01008082	0.539064	0.799042	-0.259978	0.92563	0.935978	-0.0103484	0.0273026	0.702656	0.854576	0.874961	0.731483	0.42313	-0.308353	0.020385	2.49875e-10	0.785003	TRUE
cg15790913	0.0620053	0.0666818	-0.00467649	0.085625	0.0882127	-0.00258761	0.0274472	0.879592	0.0737173	0.0729375	0.0616873	0.0586353	-0.00305197	-0.000779815	0.131147	0.922328	FALSE
cg22688927	0.963997	0.955808	0.00818842	0.966788	0.960144	0.00664487	0.0274958	0.261044	0.962482	0.974701	0.965285	0.973348	0.00806306	0.0122187	1.82748e-06	0.152318	TRUE
cg02616434	0.945641	0.921724	0.0239173	0.945834	0.932923	0.0129112	0.0275552	0.0736417	0.934648	0.972368	0.920054	0.946739	0.026685	0.0377208	1.70379e-15	0.00267253	FALSE
cg25479128	0.776623	0.847505	-0.0708815	0.780761	0.833215	-0.0524534	0.0275882	0.52864	0.851954	0.850971	0.797321	0.799926	0.00260482	-0.000983009	0.0381459	0.990338	FALSE
cg06253229	0.939155	0.886452	0.0527029	0.923258	0.898503	0.024755	0.0276573	0.160294	0.905512	0.945866	0.882959	0.943092	0.0601327	0.0403544	2.36793e-18	0.233575	TRUE
cg00939965	0.799492	0.863137	-0.0636454	0.840005	0.850022	-0.0100173	0.027793	0.872872	0.832918	0.756726	0.808258	0.798963	-0.00929486	-0.0761919	0.145371	0.213766	FALSE
cg21729235	0.939533	0.909409	0.0301233	0.934276	0.911398	0.0228784	0.0278665	0.0934106	0.891874	0.929849	0.899806	0.936781	0.0369743	0.0379749	9.13916e-16	0.314235	TRUE
cg15376401	0.936624	0.790541	0.146083	0.925805	0.822817	0.102988	0.0278998	0.0642845	0.807195	0.92522	0.78864	0.950486	0.161846	0.118024	0.000792628	0.333122	TRUE
cg22007597	0.924791	0.896587	0.0282046	0.933899	0.93125	0.00264846	0.0281982	0.711954	0.933168	0.929559	0.876263	0.914198	0.037935	-0.0036088	0.0346749	0.842389	TRUE
cg15446968	0.879417	0.868114	0.0113036	0.875066	0.863291	0.0117751	0.0282387	0.583253	0.823149	0.831299	0.823955	0.847107	0.0231517	0.00815022	0.00135441	0.835258	TRUE
cg25775033	0.746878	0.761314	-0.0144358	0.8543	0.797502	0.0567976	0.028304	0.279951	0.801376	0.850866	0.712633	0.716942	0.00430927	0.0494901	0.109145	0.461191	FALSE
cg00868980	0.711826	0.906117	-0.194291	0.942538	0.920955	0.0215832	0.0283222	0.167827	0.917964	0.9571	0.607025	0.742231	0.135205	0.0391362	0.0470436	0.459489	FALSE
cg03174501	0.915638	0.896103	0.0195344	0.922564	0.92211	0.00045379	0.0284108	0.32282	0.913741	0.925189	0.886907	0.903398	0.0164909	0.0114482	0.00489465	0.466578	TRUE
cg17732141	0.811769	0.849708	-0.0379396	0.514554	0.684231	-0.169677	0.028478	0.150963	0.632664	0.576457	0.864361	0.900134	0.0357731	-0.0562068	0.0177843	0.788833	FALSE
cg09551204	0.707255	0.761432	-0.0541772	0.751107	0.731562	0.019545	0.0284993	0.687194	0.744837	0.679099	0.72369	0.670327	-0.0533632	-0.0657373	0.0251904	0.475417	TRUE
ch.X.1813402F	0.0317087	0.0289831	0.00272551	0.028775	0.0266109	0.00216408	0.0286244	0.215069	0.0249278	0.0316022	0.0238024	0.0323097	0.00850731	0.00667432	1.58021e-16	0.18262	TRUE
cg19499945	0.903127	0.824101	0.0790257	0.820248	0.764088	0.05616	0.0287139	0.358478	0.735804	0.853715	0.834736	0.904448	0.0697123	0.117911	0.0789359	0.386931	FALSE
cg17156570	0.876763	0.895622	-0.0188591	0.490212	0.678952	-0.18874	0.0287633	0.0611562	0.622052	0.446638	0.916798	0.928864	0.0120666	-0.175414	0.0725835	0.33816	FALSE
cg00228620	0.88398	0.903035	-0.019055	0.714843	0.832404	-0.117562	0.0290052	0.122135	0.75304	0.691132	0.896273	0.901063	0.00478953	-0.0619089	0.0436452	0.576229	FALSE
cg02537091	0.934702	0.916483	0.0182195	0.913836	0.880186	0.0336504	0.0290575	0.149753	0.87518	0.914536	0.918357	0.945598	0.0272414	0.0393561	0.0617764	0.565414	FALSE
cg21311798	0.19458	0.249946	-0.0553656	0.496356	0.597145	-0.100788	0.0296918	0.456428	0.557164	0.516816	0.129648	0.0751375	-0.0545104	-0.040348	2.94899e-13	0.488078	TRUE
cg11153610	0.687695	0.451508	0.236187	0.741453	0.607868	0.133585	0.0297258	0.119879	0.57371	0.647265	0.414888	0.664949	0.250062	0.0735554	0.00452069	0.685535	TRUE
cg25821416	0.954764	0.950241	0.00452286	0.953203	0.947532	0.00567065	0.0299721	0.329218	0.946608	0.964251	0.946357	0.961642	0.0152845	0.0176427	7.40456e-28	0.026102	FALSE
cg24856797	0.879095	0.911344	-0.0322494	0.888047	0.913089	-0.0250424	0.0299931	0.30695	0.888807	0.830887	0.889405	0.855528	-0.0338764	-0.0579203	0.000276759	0.0242093	FALSE
cg17921115	0.935533	0.919841	0.0156912	0.9293	0.919519	0.0097808	0.0301701	0.398691	0.888207	0.923244	0.912221	0.907938	-0.00428343	0.0350364	0.359584	0.329516	FALSE
cg27086638	0.560864	0.694699	-0.133835	0.695629	0.680526	0.0151024	0.0302112	0.72549	0.612793	0.569955	0.628809	0.405181	-0.223628	-0.0428374	6.88784e-07	0.803159	TRUE
cg20289033	0.0441385	0.0375971	0.00654144	0.0433391	0.0382058	0.00513333	0.0303446	0.140299	0.0252821	0.03423	0.0312626	0.0356704	0.00440786	0.00894789	1.48457e-06	0.0732878	TRUE
cg03351894	0.582015	0.577998	0.00401723	0.542896	0.657383	-0.114487	0.030403	0.223134	0.634443	0.469522	0.532608	0.255751	-0.276857	-0.164921	6.82697e-11	0.411903	FALSE
cg10165710	0.444937	0.585092	-0.140156	0.617437	0.627132	-0.00969458	0.0304631	0.954794	0.526319	0.503723	0.456183	0.360632	-0.0955515	-0.0225952	0.000941783	0.93755	TRUE
cg07112779	0.962173	0.945297	0.0168759	0.963686	0.938347	0.025339	0.0304631	0.29678	0.925138	0.956434	0.951701	0.962642	0.0109411	0.0312951	0.0913621	0.398178	FALSE
cg25447299	0.717097	0.610384	0.106714	0.707164	0.712162	-0.00499795	0.0305368	0.975538	0.65828	0.690365	0.483342	0.659731	0.176389	0.0320844	0.00298438	0.751166	TRUE
cg09541777	0.915337	0.882649	0.0326882	0.92856	0.907505	0.021055	0.0305981	0.144358	0.89891	0.938523	0.883623	0.911104	0.0274809	0.0396131	2.4094e-10	0.0595576	TRUE
cg22288147	0.943319	0.953783	-0.0104634	0.95056	0.955225	-0.00466497	0.030829	0.284472	0.963198	0.960434	0.961573	0.957544	-0.00402826	-0.00276361	6.55778e-06	0.282572	TRUE
cg20839655	0.0678183	0.079828	-0.0120097	0.198316	0.267088	-0.0687727	0.0311691	0.253611	0.189588	0.173535	0.0568503	0.0599296	0.00307927	-0.0160528	0.000158718	0.572229	FALSE
cg04329736	0.785248	0.619616	0.165632	0.699226	0.640203	0.0590225	0.0312447	0.143096	0.588529	0.6448	0.555058	0.728889	0.173831	0.0562717	0.0142658	0.438043	TRUE
cg09998101	0.848822	0.818477	0.0303446	0.816097	0.805925	0.0101719	0.0312552	0.734359	0.778165	0.825535	0.778177	0.817345	0.0391687	0.0473703	7.85153e-15	0.0129864	FALSE
cg01882566	0.260312	0.32144	-0.061128	0.545192	0.52589	0.0193021	0.0313264	0.810829	0.495828	0.440817	0.270215	0.0627163	-0.207498	-0.055011	2.69387e-05	0.738678	TRUE
cg03709474	0.532661	0.750898	-0.218237	0.899539	0.917614	-0.0180745	0.0314668	0.754709	0.924188	0.878384	0.667114	0.212818	-0.454295	-0.0458041	8.95919e-24	0.518241	TRUE
cg22982510	0.960244	0.941474	0.0187704	0.963067	0.941016	0.0220507	0.0318015	0.111814	0.948592	0.959993	0.945817	0.960774	0.0149564	0.0114013	0.00031801	0.436062	TRUE
cg00027454	0.841677	0.731556	0.110121	0.824205	0.739053	0.0851525	0.0318407	0.118295	0.68229	0.795803	0.652002	0.818649	0.166647	0.113513	2.32569e-17	0.0988713	TRUE
cg02447370	0.516107	0.716197	-0.20009	0.452394	0.671454	-0.21906	0.0323776	0.131832	0.572798	0.399702	0.616864	0.559395	-0.0574687	-0.173096	0.0773497	0.470546	FALSE
cg08510401	0.952192	0.903094	0.0490986	0.958778	0.932821	0.025957	0.0326979	0.094016	0.928986	0.941832	0.847089	0.951889	0.1048	0.0128459	4.24992e-13	0.674274	TRUE
cg13554270	0.919999	0.870276	0.0497226	0.926904	0.871721	0.055183	0.0329259	0.173046	0.916263	0.909156	0.882354	0.901314	0.01896	-0.00710742	0.309318	0.971635	FALSE
cg14728856	0.0666058	0.107959	-0.0413532	0.0963529	0.157459	-0.0611056	0.0330147	0.127798	0.118412	0.0923167	0.086378	0.0821006	-0.00427738	-0.0260957	0.0798045	0.53003	FALSE
cg27049053	0.819614	0.877139	-0.0575244	0.690888	0.78271	-0.0918221	0.0331543	0.636995	0.751114	0.632926	0.896667	0.91141	0.0147423	-0.118188	0.318424	0.47556	FALSE
cg18751919	0.950181	0.944375	0.0058061	0.957341	0.943124	0.0142173	0.0331621	0.0917089	0.95229	0.965325	0.943835	0.961459	0.0176242	0.0130348	9.19561e-07	0.627632	TRUE
cg17406244	0.953712	0.942331	0.0113812	0.957509	0.94782	0.00968933	0.0332643	0.222986	0.956276	0.972655	0.948676	0.965831	0.0171551	0.0163788	8.17889e-21	0.0144794	FALSE
cg01818727	0.749637	0.494675	0.254963	0.635578	0.555076	0.0805021	0.0333563	0.186353	0.430802	0.524811	0.378254	0.282814	-0.0954401	0.0940086	0.326875	0.519341	FALSE
cg18700197	0.831358	0.596746	0.234612	0.878232	0.802296	0.0759361	0.0335549	0.145502	0.774594	0.834312	0.530552	0.85027	0.319718	0.0597187	0.000349959	0.594968	TRUE
cg15255584	0.106742	0.263849	-0.157106	0.122976	0.135414	-0.0124378	0.0336438	0.603175	0.130545	0.122299	0.297484	0.0862596	-0.211225	-0.00824512	0.218842	0.85029	FALSE
cg03553781	0.764942	0.740499	0.0244432	0.756272	0.724328	0.0319436	0.0336621	0.113153	0.726321	0.791129	0.820962	0.810077	-0.0108852	0.0648082	0.0700774	0.263891	FALSE
cg27042767	0.0421963	0.0477893	-0.00559296	0.0436308	0.0469309	-0.00330007	0.0337719	0.184162	0.0340101	0.0346435	0.0347717	0.0320049	-0.00276683	0.000633401	0.000551486	0.905853	TRUE
cg15917060	0.772727	0.43734	0.335387	0.734795	0.646957	0.0878374	0.0338853	0.340506	0.577911	0.663107	0.449806	0.17879	-0.271016	0.0851955	0.407621	0.772269	FALSE
cg26947474	0.886332	0.858546	0.0277866	0.865882	0.83255	0.0333315	0.0339673	0.376998	0.780715	0.827239	0.874954	0.882025	0.00707077	0.0465234	0.260652	0.660546	FALSE
cg25708442	0.0436452	0.0311248	0.0125204	0.0337654	0.0366061	-0.00284078	0.0339715	0.680177	0.0410732	0.0545994	0.0363108	0.0612999	0.0249891	0.0135262	1.99568e-30	0.525917	TRUE
cg19638818	0.906881	0.763621	0.143259	0.909224	0.809307	0.0999168	0.0342387	0.0559333	0.811451	0.912888	0.723959	0.923677	0.199718	0.101437	3.40272e-17	0.0684317	TRUE
cg13278829	0.929172	0.941667	-0.0124947	0.923737	0.931802	-0.00806525	0.0342387	0.258086	0.931966	0.889769	0.932991	0.896675	-0.0363155	-0.0421964	5.6249e-06	0.185167	TRUE
cg14010367	0.914204	0.901464	0.01274	0.903815	0.912954	-0.00913972	0.0342387	0.372809	0.935507	0.935369	0.932255	0.933499	0.00124422	-0.000137282	0.996172	0.961002	FALSE
cg06282443	0.891155	0.904026	-0.0128711	0.895547	0.906037	-0.0104892	0.0344611	0.165203	0.91277	0.884234	0.90365	0.883538	-0.0201121	-0.0285358	2.90848e-10	0.0222713	FALSE
cg26346230	0.942626	0.953449	-0.0108225	0.949664	0.950323	-0.000658946	0.0344908	0.48937	0.955484	0.950797	0.959793	0.953679	-0.00611387	-0.00468696	0.00434041	0.806308	TRUE
cg10162698	0.932582	0.953026	-0.0204443	0.939412	0.952462	-0.01305	0.0348463	0.200093	0.968563	0.950215	0.958856	0.949931	-0.00892531	-0.0183475	0.000320911	0.0260037	FALSE
cg23360700	0.931385	0.923414	0.00797049	0.941259	0.927322	0.0139363	0.0350339	0.089444	0.933377	0.94354	0.925326	0.937878	0.0125517	0.0101636	5.48102e-05	0.48383	TRUE
cg19547549	0.907583	0.90223	0.00535287	0.896867	0.892638	0.00422889	0.0350407	0.278189	0.888975	0.917744	0.8388	0.884542	0.0457421	0.0287684	6.6009e-10	0.356014	TRUE
ch.X.25041823R	0.0412629	0.0425182	-0.00125532	0.0360098	0.0401421	-0.00413228	0.0356691	0.362834	0.036295	0.0333489	0.0355476	0.0346974	-0.000850236	-0.00294618	0.112876	0.736167	FALSE
cg06845960	0.405135	0.686538	-0.281402	0.764364	0.708519	0.0558443	0.0358753	0.215069	0.594215	0.550606	0.60619	0.456625	-0.149565	-0.0436082	0.00284524	0.822765	TRUE
cg03210191	0.952852	0.92659	0.0262625	0.95148	0.953461	-0.00198095	0.0363979	0.827468	0.955027	0.936867	0.883097	0.943698	0.0606009	-0.01816	0.00700825	0.627357	TRUE
cg24761827	0.871521	0.826647	0.0448735	0.913071	0.881969	0.0311022	0.0364256	0.294702	0.897709	0.891957	0.739798	0.867422	0.127624	-0.00575193	0.0130336	0.936716	TRUE
cg13613450	0.787764	0.823425	-0.0356609	0.697839	0.741979	-0.0441399	0.0371022	0.468367	0.777904	0.718891	0.805748	0.837037	0.0312897	-0.0590136	0.0713724	0.790753	FALSE
cg18407858	0.94872	0.952299	-0.00357915	0.945904	0.951241	-0.00533671	0.0371096	0.469961	0.953045	0.950121	0.955764	0.950592	-0.00517222	-0.00292369	0.000752093	0.829709	TRUE
cg07903515	0.912776	0.925597	-0.0128213	0.923378	0.920907	0.00247062	0.0373474	0.516094	0.899618	0.855363	0.927423	0.897563	-0.0298593	-0.0442549	0.000495117	0.290778	TRUE
cg19750917	0.584655	0.538965	0.0456901	0.495712	0.493031	0.00268062	0.0376132	0.513091	0.448476	0.465467	0.454859	0.538234	0.0833748	0.0169904	1.83484e-14	0.843516	TRUE
cg05407550	0.346353	0.327801	0.0185518	0.59831	0.512657	0.0856536	0.037643	0.78969	0.478993	0.520169	0.340077	0.120393	-0.219684	0.0411764	0.506029	0.899925	FALSE
cg00644637	0.945619	0.922068	0.0235516	0.951297	0.93033	0.0209668	0.0376879	0.0898126	0.921195	0.956408	0.933189	0.945167	0.0119784	0.0352127	0.0191411	0.510079	TRUE
cg02733659	0.132779	0.412422	-0.279643	0.254303	0.33631	-0.0820068	0.0376879	0.548909	0.275988	0.209137	0.409366	0.168963	-0.240403	-0.066851	0.0136347	0.747406	TRUE
ch.X.42921571R	0.022856	0.0197699	0.00308608	0.019599	0.020097	-0.000497977	0.0381944	0.576418	0.0170203	0.0282048	0.0192576	0.0266073	0.00734974	0.0111845	1.25943e-12	0.157772	TRUE
cg08612317	0.925653	0.761295	0.164358	0.952879	0.889211	0.063668	0.0384484	0.0725942	0.904136	0.94642	0.57829	0.941267	0.362978	0.042284	2.15528e-26	0.186665	TRUE
cg01353903	0.29521	0.462438	-0.167228	0.303926	0.421762	-0.117836	0.0386288	0.110135	0.419339	0.257353	0.452041	0.263296	-0.188745	-0.161987	0.0611239	0.287864	FALSE
cg00329040	0.89786	0.856975	0.0408846	0.921601	0.882741	0.03886	0.0386578	0.0621588	0.894425	0.880002	0.850219	0.91056	0.0603401	-0.0144232	0.00502272	0.947025	TRUE
cg27522270	0.0518727	0.0453232	0.00654952	0.0490285	0.0460074	0.00302118	0.0387287	0.478836	0.0388207	0.0405464	0.0343733	0.043041	0.00866765	0.00172572	0.00216724	0.948043	TRUE
cg14972383	0.519335	0.671356	-0.15202	0.537702	0.603648	-0.0659464	0.0389036	0.16977									FALSE
cg05356800	0.58344	0.711021	-0.127581	0.894957	0.876681	0.0182767	0.0391779	0.78969	0.88469	0.853865	0.643393	0.405294	-0.238099	-0.0308249	2.84455e-09	0.87205	TRUE
cg11635541	0.957957	0.951114	0.00684287	0.964903	0.949336	0.0155671	0.0396521	0.512928	0.956068	0.969651	0.951482	0.957225	0.00574325	0.013583	0.21856	0.621257	FALSE
cg00072799	0.894401	0.831707	0.0626941	0.894219	0.888172	0.00604686	0.0397142	0.878729	0.858667	0.906579	0.81932	0.910066	0.0907456	0.047912	4.0476e-07	0.575237	TRUE
cg26117336	0.150724	0.118968	0.0317556	0.369733	0.377355	-0.00762225	0.0400732	0.521958	0.31946	0.336891	0.0644684	0.0658045	0.00133604	0.0174314	0.000874282	0.999636	TRUE
cg25677867	0.704164	0.723031	-0.0188665	0.85759	0.879219	-0.0216293	0.0402457	0.718237	0.809212	0.760063	0.71228	0.456658	-0.255622	-0.0491488	5.14025e-07	0.482433	TRUE
cg16075641	0.539839	0.753687	-0.213848	0.535732	0.652284	-0.116552	0.0404221	0.3269	0.598137	0.455637	0.936827	0.917205	-0.0196221	-0.1425	0.00844232	0.543603	TRUE
cg00040419	0.104212	0.422562	-0.31835	0.220685	0.297935	-0.07725	0.0405605	0.421716	0.195057	0.213618	0.0916353	0.081056	-0.0105793	0.0185609	0.11739	0.999831	FALSE
cg03464883	0.877167	0.870821	0.00634529	0.87703	0.850383	0.0266469	0.040629	0.165441	0.834896	0.830571	0.868215	0.867852	-0.000363391	-0.00432429	0.263152	0.686146	FALSE
cg03662494	0.0557972	0.0667743	-0.0109771	0.0690384	0.095955	-0.0269166	0.0406504	0.168432	0.0520191	0.0579762	0.0630843	0.0599499	-0.00313447	0.00595714	3.4817e-05	0.888824	TRUE
cg07418809	0.174247	0.549568	-0.375321	0.396046	0.546578	-0.150532	0.0409039	0.6349	0.461718	0.370092	0.341059	0.0859139	-0.255145	-0.0916251	0.464698	0.73861	FALSE
cg15879104	0.941141	0.93565	0.00549058	0.938234	0.942048	-0.00381416	0.0409542	0.825511	0.921446	0.929486	0.918388	0.924677	0.00628962	0.00804008	3.30723e-06	0.621257	TRUE
cg02971392	0.954806	0.945321	0.0094857	0.953267	0.94617	0.00709736	0.0410711	0.313442	0.943334	0.939838	0.934732	0.943179	0.00844729	-0.00349631	2.03979e-05	0.884055	TRUE
cg25652053	0.782429	0.831546	-0.0491169	0.84982	0.864899	-0.0150792	0.0414161	0.785114	0.867889	0.884282	0.784522	0.784417	-0.000104656	0.0163927	0.00981923	0.808946	TRUE
cg05138704	0.940366	0.955713	-0.0153462	0.942861	0.96355	-0.0206897	0.0415543	0.177401	0.96595	0.921033	0.960195	0.942666	-0.0175289	-0.0449165	0.00770039	0.144534	TRUE
cg06742032	0.933707	0.954176	-0.020469	0.943382	0.958807	-0.0154253	0.0416811	0.170963	0.959697	0.921418	0.957708	0.935322	-0.0223863	-0.0382788	3.84827e-09	0.0011738	FALSE
cg22865368	0.0666652	0.0732503	-0.00658516	0.0698632	0.116131	-0.0462681	0.0417465	0.054353	0.0727678	0.055716	0.0720631	0.0606118	-0.0114513	-0.0170518	5.47762e-12	0.273206	TRUE
cg05455393	0.815744	0.849411	-0.0336675	0.787383	0.807054	-0.0196719	0.0418326	0.354721	0.736912	0.64065	0.776317	0.735356	-0.0409611	-0.0962624	1.87277e-10	0.0612702	TRUE
cg25730281	0.885204	0.854381	0.0308228	0.79853	0.804111	-0.00558089	0.0418326	0.83695	0.784987	0.765392	0.772006	0.899656	0.12765	-0.0195948	1.97314e-09	0.851139	TRUE
cg17003204	0.917448	0.943694	-0.0262461	0.93468	0.942442	-0.00776194	0.0419439	0.652475	0.91561	0.903394	0.939358	0.903913	-0.0354445	-0.0122162	4.49567e-09	0.532166	TRUE
cg19386336	0.926555	0.953309	-0.0267536	0.765802	0.829042	-0.0632402	0.0422577	0.104448	0.810106	0.668602	0.965102	0.952945	-0.012157	-0.141504	0.00730429	0.461191	TRUE
cg09146129	0.253114	0.290336	-0.0372216	0.270205	0.342868	-0.0726631	0.0423162	0.353187	0.278017	0.22572	0.352116	0.257281	-0.0948356	-0.0522968	6.3036e-14	0.251958	TRUE
cg16116006	0.899933	0.836799	0.0631339	0.825099	0.791208	0.0338912	0.0423345	0.701865	0.743474	0.678509	0.779677	0.880252	0.100574	-0.0649648	0.356082	0.786315	FALSE
cg12180028	0.0692781	0.125504	-0.0562258	0.120407	0.198408	-0.0780006	0.0423994	0.165055	0.155128	0.125221	0.0839448	0.0626883	-0.0212565	-0.0299065	0.0797804	0.808996	FALSE
cg18777711	0.959908	0.951918	0.00798925	0.953803	0.948113	0.00568977	0.0424723	0.222684	0.948452	0.955738	0.95705	0.954033	-0.00301683	0.00728533	0.533026	0.580336	FALSE
cg05159604	0.62552	0.654931	-0.0294103	0.636156	0.66326	-0.0271034	0.042497	0.139449	0.629609	0.595472	0.601281	0.571546	-0.0297347	-0.0341374	3.32725e-05	0.289558	TRUE
cg00349460	0.947689	0.938607	0.0090818	0.933457	0.922691	0.0107664	0.0425338	0.746361	0.932025	0.958747	0.933327	0.951456	0.0181293	0.0267223	8.64252e-06	0.157306	TRUE
cg02923300	0.899688	0.830778	0.0689101	0.844937	0.773765	0.0711721	0.0425921	0.197463	0.756881	0.806596	0.776112	0.887762	0.11165	0.0497143	0.000433909	0.732595	TRUE
cg01792733	0.946754	0.935766	0.0109871	0.967181	0.956464	0.0107175	0.0425948	0.226719	0.965599	0.966712	0.947991	0.953962	0.00597052	0.0011134	0.000187497	0.89533	TRUE
cg02918903	0.343899	0.621773	-0.277874	0.53826	0.52951	0.00875044	0.0426822	0.904275	0.50167	0.600877	0.560753	0.881038	0.320285	0.0992062	0.0112217	0.672179	FALSE
cg12528673	0.186467	0.28862	-0.102153	0.392439	0.407734	-0.015294	0.043153	0.684318	0.421226	0.337698	0.208008	0.138454	-0.0695538	-0.0835273	0.00700616	0.391606	TRUE
cg16863294	0.100038	0.279338	-0.1793	0.1124	0.230496	-0.118096	0.0432433	0.0825733	0.217951	0.112922	0.135411	0.116981	-0.0184296	-0.105029	4.30165e-06	0.239027	TRUE
cg11466638	0.898776	0.804541	0.0942354	0.880067	0.840273	0.0397941	0.0432563	0.0667475	0.770711	0.861607	0.679783	0.882883	0.2031	0.0908963	8.13892e-05	0.207452	TRUE
cg08141744	0.943481	0.929965	0.0135163	0.943841	0.904215	0.0396263	0.0433603	0.0708353	0.912488	0.94814	0.910675	0.940676	0.0300015	0.0356523	1.57722e-09	0.103667	TRUE
cg14099528	0.0535968	0.0573483	-0.00375146	0.0546939	0.059918	-0.00522418	0.0434675	0.104712	0.0429876	0.0370236	0.039094	0.0361855	-0.00290851	-0.00596403	0.00370999	0.0631437	TRUE
cg25177692	0.366208	0.566399	-0.200191	0.6676	0.703443	-0.0358429	0.0435818	0.369357	0.680906	0.563786	0.532319	0.129325	-0.402994	-0.11712	7.52839e-12	0.565039	TRUE
cg02973734	0.961497	0.953698	0.00779912	0.965376	0.961979	0.00339728	0.0437928	0.202405	0.965792	0.974418	0.952898	0.965647	0.0127493	0.00862613	1.97923e-12	0.106549	TRUE
cg12109000	0.883072	0.853861	0.0292113	0.865136	0.848526	0.0166104	0.0437971	0.253915	0.855882	0.901531	0.857023	0.889318	0.0322947	0.0456487	9.81395e-16	0.00166683	FALSE
cg13355801	0.973331	0.962734	0.0105966	0.979253	0.969669	0.00958374	0.0440778	0.0799596	0.966096	0.971635	0.965163	0.970501	0.00533711	0.00553946	1.89384e-05	0.379198	TRUE
cg08291693	0.962357	0.958341	0.00401613	0.961961	0.958747	0.00321348	0.0444637	0.368129	0.959149	0.954037	0.95573	0.958162	0.00243238	-0.00511156	0.195503	0.809598	FALSE
cg16232809	0.95058	0.931493	0.0190873	0.954519	0.949329	0.00518974	0.044616	0.624881	0.942967	0.963568	0.922279	0.947434	0.0251548	0.0206009	4.55138e-06	0.320171	TRUE
cg14001161	0.421905	0.654354	-0.232449	0.834056	0.821557	0.0124992	0.0449078	0.611449	0.823146	0.769643	0.776232	0.702011	-0.0742211	-0.0535026	6.83871e-06	0.701427	TRUE
cg08862109	0.859693	0.802829	0.0568647	0.884877	0.790501	0.0943758	0.0450589	0.0908176	0.780492	0.903834	0.72424	0.868334	0.144094	0.123342	1.35825e-05	0.146699	TRUE
cg14247788	0.884085	0.783028	0.101056	0.777911	0.788894	-0.0109826	0.0453999	0.886026	0.700348	0.785935	0.740881	0.88789	0.147009	0.0855866	0.114471	0.785399	FALSE
cg04625493	0.948797	0.938671	0.0101256	0.945526	0.940893	0.00463371	0.0454313	0.650842	0.956604	0.961426	0.958501	0.965567	0.00706648	0.00482211	4.98414e-06	0.540523	TRUE
cg05783039	0.871119	0.584481	0.286638	0.666781	0.498409	0.168372	0.045746	0.259898	0.371755	0.572624	0.510308	0.88802	0.377712	0.20087	1.05571e-08	0.3662	TRUE
cg05295197	0.967768	0.958341	0.00942765	0.966461	0.95361	0.0128514	0.0458518	0.0811747	0.954144	0.969101	0.952941	0.96918	0.0162388	0.0149566	2.82379e-18	0.0851198	TRUE
cg00768158	0.929681	0.9103	0.019381	0.918236	0.873278	0.0449589	0.0458886	0.156822	0.886604	0.910558	0.929218	0.939844	0.0106263	0.0239536	0.187722	0.598939	FALSE
cg04659622	0.117581	0.122174	-0.00459231	0.470302	0.47011	0.000191755	0.0464143	0.821392	0.424578	0.332309	0.080853	0.0633733	-0.0174797	-0.0922693	1.55127e-08	0.156889	TRUE
cg21515329	0.932042	0.917126	0.0149164	0.946167	0.93875	0.00741715	0.0466193	0.246266	0.933424	0.950511	0.915183	0.939421	0.0242378	0.0170864	2.067e-06	0.334003	TRUE
cg04084455	0.10063	0.133795	-0.0331649	0.0713818	0.120145	-0.0487637	0.0466193	0.0684915	0.0843554	0.0766706	0.138479	0.0815303	-0.0569485	-0.00768485	4.25516e-10	0.87677	TRUE
cg04843340	0.072933	0.0826882	-0.00975526	0.208269	0.150627	0.0576424	0.0466482	0.122266	0.123845	0.169836	0.0598466	0.0658114	0.0059648	0.0459914	0.267733	0.603868	FALSE
ch.X.87996964R	0.0485194	0.0460221	0.00249731	0.0545808	0.0503703	0.0042105	0.0466482	0.217676	0.0422071	0.103196	0.0606153	0.0884626	0.0278473	0.0609892	1.24205e-21	1.40313e-06	FALSE
cg19885926	0.28277	0.598878	-0.316107	0.586217	0.524362	0.061855	0.0467056	0.60006	0.469148	0.491268	0.568528	0.260977	-0.307551	0.0221202	0.20764	0.9948	FALSE
cg05121989	0.524851	0.789222	-0.264372	0.796719	0.807395	-0.0106755	0.0468716	0.811929	0.745217	0.75356	0.616635	0.78207	0.165435	0.00834303	0.771698	0.974369	FALSE
cg13358623	0.799957	0.701394	0.098563	0.754456	0.708342	0.0461138	0.0468806	0.285413	0.615799	0.678569	0.687409	0.743909	0.0565004	0.0627699	0.0365189	0.359667	TRUE
cg01859586	0.112325	0.0963471	0.0159778	0.100789	0.0868672	0.0139214	0.047003	0.0728777	0.0697368	0.0746498	0.0822662	0.102971	0.0207051	0.004913	5.51107e-09	0.533182	TRUE
cg14814331	0.792192	0.787047	0.00514565	0.829602	0.778687	0.0509157	0.0472123	0.518177	0.767392	0.805071	0.520116	0.539053	0.0189366	0.037679	0.10669	0.733176	FALSE
cg03687305	0.74466	0.774622	-0.0299626	0.728788	0.765526	-0.0367375	0.0474366	0.112343	0.851997	0.755104	0.818093	0.793296	-0.0247966	-0.0968935	0.58109	0.113468	FALSE
cg21253375	0.907501	0.91898	-0.0114794	0.910515	0.921141	-0.0106253	0.047633	0.839658	0.915771	0.900843	0.905249	0.893665	-0.0115845	-0.0149286	0.236302	0.860898	FALSE
cg11340834	0.946827	0.921198	0.0256287	0.947276	0.929642	0.0176341	0.047634	0.252322	0.939586	0.959507	0.921191	0.948418	0.0272266	0.0199207	6.07535e-08	0.558763	TRUE
cg01336098	0.907191	0.890804	0.0163861	0.911265	0.906891	0.00437378	0.0477023	0.549167	0.921134	0.919851	0.873772	0.896335	0.0225622	-0.00128295	0.00960645	0.73757	TRUE
cg05396017	0.598798	0.519186	0.0796126	0.352541	0.410114	-0.057573	0.0478865	0.0923118	0.387855	0.352198	0.49956	0.541927	0.0423665	-0.0356568	0.0210924	0.743071	TRUE
cg13774080	0.329051	0.44219	-0.113139	0.505577	0.51638	-0.0108023	0.0479246	0.92832	0.480937	0.468596	0.460598	0.133035	-0.327563	-0.0123409	0.545942	0.984062	FALSE
cg16830479	0.660461	0.688232	-0.0277713	0.661138	0.6882	-0.027062	0.0480651	0.108287	0.675763	0.634212	0.652927	0.639084	-0.0138431	-0.0415511	0.319797	0.558479	FALSE
cg18376256	0.946217	0.92687	0.0193466	0.939021	0.914164	0.0248571	0.0480845	0.0729073	0.923353	0.949718	0.913272	0.943672	0.0304007	0.0263643	1.2447e-10	0.243152	TRUE
cg27212917	0.879286	0.855613	0.0236734	0.86045	0.850285	0.0101656	0.0487852	0.468487	0.916154	0.93314	0.899975	0.925453	0.0254783	0.0169869	1.13791e-07	0.414235	TRUE
cg16594878	0.949161	0.958347	-0.00918593	0.952437	0.957038	-0.00460078	0.048819	0.607827	0.961497	0.96093	0.965323	0.961698	-0.00362482	-0.000567044	0.0581006	0.582836	FALSE
cg17202289	0.923493	0.946201	-0.0227075	0.936777	0.944342	-0.00756431	0.0488549	0.146095	0.931838	0.871937	0.944573	0.913516	-0.0310569	-0.0599014	6.34179e-07	0.00995519	FALSE
cg13494652	0.840142	0.653679	0.186463	0.807112	0.689363	0.117749	0.0489713	0.0903616	0.644643	0.669241	0.535585	0.779665	0.244079	0.024598	0.576259	0.922328	FALSE
cg01135626	0.496587	0.695171	-0.198584	0.580139	0.685148	-0.105009	0.0489923	0.145112	0.663785	0.543612	0.78962	0.842239	0.0526186	-0.120173	0.20188	0.548519	FALSE
cg13218284	0.624471	0.773494	-0.149023	0.683918	0.751854	-0.067936	0.0491785	0.376392	0.748665	0.624553	0.719455	0.526059	-0.193397	-0.124112	8.58005e-07	0.577019	TRUE
cg16893864	0.0564078	0.0389669	0.0174409	0.0541626	0.0446071	0.0095555	0.0491896	0.198887	0.0510921	0.0884706	0.052603	0.083352	0.030749	0.0373784	6.89519e-12	0.038455	FALSE
cg14996686	0.93112	0.928271	0.00284914	0.949889	0.933351	0.0165379	0.0493249	0.888361	0.927989	0.937287	0.912891	0.925933	0.0130419	0.00929741	1.97732e-06	0.302369	TRUE
cg01559064	0.925793	0.894936	0.0308573	0.913345	0.924264	-0.0109196	0.0495862	0.929264	0.906457	0.934463	0.88591	0.927833	0.0419233	0.028006	7.01046e-16	0.332171	TRUE
cg08605656	0.33736	0.512104	-0.174744	0.41496	0.457453	-0.0424921	0.0496434	0.65657	0.460558	0.420986	0.52998	0.379101	-0.150879	-0.0395722	0.000999236	0.774076	TRUE
cg25880538	0.92195	0.937966	-0.0160159	0.928284	0.950629	-0.0223448	0.0496961	0.214616	0.943088	0.920069	0.93987	0.926742	-0.0131279	-0.0230183	0.0214372	0.12397	TRUE
cg05600804	0.930384	0.915046	0.0153381	0.924112	0.931597	-0.00748504	0.0497937	0.528733	0.917571	0.925389	0.901296	0.914551	0.013255	0.00781785	0.00108962	0.506714	TRUE
cg19210487	0.936098	0.919541	0.0165573	0.954654	0.947927	0.00672678	0.0499005	0.444932	0.943612	0.940576	0.913329	0.927977	0.0146487	-0.00303607	0.00549639	0.819268	TRUE
cg21801984	0.834763	0.672662	0.162101	0.878545	0.786389	0.0921561	0.0499427	0.100302	0.685869	0.778146	0.582075	0.747885	0.16581	0.0922761	0.00366771	0.289016	TRUE
cg00718129	0.264072	0.515164	-0.251092	0.884831	0.804037	0.0807935	0.0315856		0.736736	0.804649	0.418007	0.0932353	-0.324772	0.0679134	1.03109e-20	0.468311	TRUE
cg00787015	0.0783893	0.0936867	-0.0152975	0.081696	0.272692	-0.190996	0.0102206		0.224573	0.0536025	0.0745427	0.0674142	-0.00712842	-0.170971	2.18333e-10		TRUE
cg01087775	0.101206	0.511942	-0.410736	0.3382	0.550472	-0.212272	0.0023252		0.490881	0.247519	0.471586	0.074916	-0.39667	-0.243361	0.017334		TRUE
cg01997953	0.0425827	0.0612847	-0.018702	0.0387106	0.219897	-0.181186	0.035871		0.150628	0.0410068	0.0348972	0.036259	0.00136177	-0.109621	5.86273e-06		FALSE
cg02232922	0.0479445	0.065889	-0.0179444	0.0653522	0.24475	-0.179398	0.0299161		0.180201	0.0578762	0.0476887	0.0397653	-0.00792339	-0.122325	1.6326e-14	1.64524e-06	FALSE
cg03245429	0.939716	0.901283	0.0384327	0.933583	0.749582	0.184001	0.0334929		0.827602	0.952018	0.908126	0.937198	0.0290721	0.124416	1.4411e-16	6.52e-08	FALSE
cg04029366	0.965123	0.954042	0.0110803	0.959599	0.825691	0.133908	0.0390593		0.875284	0.968209	0.957891	0.964975	0.0070846	0.092925	0.000339956		TRUE
cg04624564	0.933216	0.882765	0.0504508	0.925152	0.641628	0.283524	0.0102206		0.721457	0.938182	0.906508	0.938424	0.0319158	0.216724	0.000633491		TRUE
cg04812084	0.201514	0.50526	-0.303746	0.891386	0.763223	0.128163	0.00975277		0.71694	0.804484	0.389935	0.0993891	-0.290546	0.0875446	0.000377956	0.492729	TRUE
cg05240083	0.149295	0.608185	-0.45889	0.35234	0.617546	-0.265206	0.0315035		0.527019	0.316158	0.571947	0.148758	-0.423189	-0.210861	5.86273e-06		TRUE
cg05895666	0.0559902	0.0745528	-0.0185626	0.0606806	0.190435	-0.129754	0.0145479		0.164909	0.0617605	0.0592762	0.0583743	-0.000901914	-0.103149	0.0161614		TRUE
cg06298190	0.0523189	0.0613238	-0.00900488	0.0853402	0.240639	-0.155299	0.0315856		0.224268	0.0778734	0.057031	0.0754075	0.0183765	-0.146395	1.39573e-08		FALSE
cg06758848	0.129123	0.494639	-0.365516	0.44751	0.529745	-0.0822346	0.000668272		0.528039	0.359127	0.475323	0.0534589	-0.421864	-0.168912	7.13181e-06		TRUE
cg07283407	0.977097	0.95555	0.0215466	0.980682	0.823294	0.157388	0.00890207		0.80076	0.98173	0.974664	0.982136	0.0074719	0.18097	0.00371526		TRUE
cg07681139	0.0671677	0.127812	-0.0606448	0.0544802	0.250169	-0.195689	0.0315035		0.211549	0.0390619	0.095021	0.0394857	-0.0555353	-0.172487	0.00669842		TRUE
cg07688234	0.039028	0.0695116	-0.0304836	0.0437915	0.23002	-0.186229	0.012654		0.174937	0.0407526	0.0451588	0.031419	-0.0137398	-0.134184	5.93713e-08		TRUE
cg07780887	0.974832	0.958951	0.0158803	0.969459	0.873033	0.0964264	0.0315856		0.843563	0.968684	0.962364	0.971914	0.00954962	0.125121	6.14005e-05		TRUE
cg07911663	0.0935232	0.50753	-0.414007	0.41217	0.577311	-0.165141	0.00135125		0.540222	0.286691	0.538679	0.0448684	-0.493811	-0.253531	3.94702e-14		TRUE
cg08316488	0.936917	0.908389	0.0285283	0.948305	0.8504	0.0979042	0.0444292		0.813249	0.947957	0.895274	0.937443	0.0421683	0.134707	1.47461e-24	1.43604e-07	FALSE
cg08963265	0.0835341	0.573142	-0.489608	0.311011	0.606224	-0.295213	0.0309982		0.477437	0.162586	0.520214	0.0674582	-0.452756	-0.314851	0.00405356		TRUE
cg09778422	0.0556776	0.36633	-0.310653	0.328318	0.528599	-0.200281	0.012654		0.498531	0.197218	0.388631	0.0228213	-0.36581	-0.301312	4.67906e-08		TRUE
cg10089642	0.193313	0.378145	-0.184832	0.790753	0.586649	0.204105	0.025173		0.585317	0.645891	0.321358	0.0905427	-0.230815	0.0605737	0.000726236	0.63023	TRUE
cg10430126	0.0565717	0.0613346	-0.00476288	0.0513361	0.0993441	-0.048008	0.0315856		0.0901969	0.0497672	0.0473323	0.0552654	0.00793312	-0.0404297	0.552	0.0018767	FALSE
cg10530128	0.088046	0.409582	-0.321536	0.420193	0.57025	-0.150057	0.00106968		0.515529	0.292307	0.408426	0.0371279	-0.371298	-0.223222	6.14005e-05		TRUE
cg10907112	0.254674	0.606698	-0.352024	0.839359	0.668854	0.170505	0.0315856		0.658119	0.75477	0.506669	0.715993	0.209325	0.096651	0.0329333	0.616581	FALSE
cg12220696	0.0875012	0.529294	-0.441793	0.326841	0.594931	-0.26809	0.012654		0.493677	0.255102	0.486108	0.0745362	-0.411572	-0.238576	3.07513e-05		TRUE
cg13638484	0.040817	0.0542196	-0.0134026	0.0381492	0.1556	-0.117451	0.0315035		0.0864468	0.0315042	0.0311236	0.0265813	-0.00454232	-0.0549426	2.21132e-10	2.90737e-06	FALSE
cg17388653	0.0364073	0.048843	-0.0124356	0.0337296	0.141254	-0.107525	0.0163474		0.161704	0.0433824	0.0430218	0.043084	6.21773e-05	-0.118321	1.00549e-05		FALSE
cg17397814	0.262135	0.598836	-0.336701	0.669849	0.504219	0.16563	0.00629717		0.455975	0.55865	0.476267	0.0799456	-0.396321	0.102675	8.51213e-34	0.737858	TRUE
cg17678039	0.038781	0.0915972	-0.0528161	0.0402539	0.262164	-0.22191	0.0315856		0.288662	0.0310599	0.0371886	0.025521	-0.0116676	-0.257603	0.000131312		TRUE
cg17791122	0.0422446	0.0475489	-0.00530428	0.0410604	0.0858406	-0.0447802	0.0145479		0.070321	0.0341829	0.035154	0.0322658	-0.00288818	-0.036138	9.98208e-07	0.00366425	FALSE
cg20287862	0.21261	0.558706	-0.346096	0.933571	0.812893	0.120678	0.00975277		0.868931	0.939392	0.512369	0.0790068	-0.433362	0.070461	4.4133e-37	0.0583908	TRUE
cg20780998	0.0455773	0.0784159	-0.0328386	0.0523951	0.224044	-0.171649	0.0420857		0.117554	0.0352262	0.0446794	0.0332227	-0.0114566	-0.0823278	0.000229685		TRUE
cg21412053	0.932842	0.887953	0.0448895	0.925259	0.759637	0.165622	0.0346907		0.756231	0.941027	0.876885	0.929435	0.0525501	0.184795	5.24478e-31	2.29872e-10	FALSE
cg23396935	0.967825	0.953702	0.0141231	0.971316	0.823096	0.14822	0.0334929		0.799593	0.968268	0.949245	0.96473	0.0154848	0.168675	0.00476457		TRUE
cg24038764	0.0335074	0.0634814	-0.029974	0.0343791	0.237029	-0.20265	0.0461551		0.185418	0.0363677	0.0628001	0.0389559	-0.0238441	-0.149051	1.02188e-27	3.11429e-08	FALSE
cg24393665	0.21553	0.67323	-0.4577	0.79771	0.862456	-0.0647467	0.037674		0.866223	0.723704	0.61584	0.149415	-0.466425	-0.142519	4.90946e-66	0.0195692	FALSE
cg25656981	0.545012	0.625504	-0.0804923	0.958735	0.885539	0.0731962	0.0315856		0.875226	0.942355	0.525295	0.226023	-0.299272	0.0671292	2.28843e-10	0.0548864	TRUE
cg25903474	0.471367	0.684902	-0.213535	0.112256	0.489284	-0.377028	0.0461551		0.460401	0.155491	0.695317	0.386638	-0.308679	-0.30491	1.69714e-12	0.0102093	FALSE

## Sheet: CLL_MvsF_DMRs
	seqnames	start	end	width	strand	no.cpgs	minfdr	Stouffer	maxbetafc	meanbetafc	overlapping.promoters	gene	DMRstate	no.cpgs.Rep
DMR_1	chrX	135729658	135730445	788	*	8	4.52906e-55	1.16317e-43	-0.301622	-0.235672	CD40LG-002, CD40LG-001	CD40LG	HypoCLLM	8
DMR_2	chrX	79590789	79591006	218	*	8	2.73308e-31	1.05331e-27	-0.330691	-0.220151	FAM46D-201	FAM46D	HypoCLLM	6
DMR_3	chrX	8698502	8700409	1908	*	8	3.03327e-13	3.66455e-15	-0.177824	-0.0885767	KAL1-001	KAL1	HypoCLLM	7
DMR_4	chrX	55101289	55101346	58	*	3	2.37681e-16	8.12409e-15	-0.250258	-0.188327	PAGE2B-001, PAGE2B-002	PAGE2B	HypoCLLM	3
DMR_5	chrX	48685303	48687910	2608	*	6	4.51003e-18	4.1465e-14	-0.296957	-0.120781	ERAS-001	IGR;ERAS	Mixed	4
DMR_6	chrX	52964238	52964831	594	*	3	4.43997e-15	4.41167e-14	-0.14344	-0.087235		IGR	HypoCLLM	2
DMR_7	chrX	8769344	8769499	156	*	6	5.22158e-12	1.79592e-12	0.0475959	0.0228201	FAM9A-001, FAM9A-201	FAM9A	HyperCLLM	4
DMR_8	chrX	134568966	134570634	1669	*	5	5.72313e-09	5.24288e-12	0.103211	0.019752		IGR	Mixed	3
DMR_9	chrX	13587506	13587678	173	*	3	2.56752e-10	1.27269e-10	-0.226377	-0.084599	EGFL6-002, EGFL6-003	EGFL6	Mixed	2
DMR_10	chrX	70363992	70364775	784	*	5	2.51319e-09	6.8603e-10	-0.269075	-0.120758	NLGN3-002, NLGN3-001, NLGN3-003, NLGN3-201	NLGN3	Mixed	5
DMR_11	chrX	31090073	31090380	308	*	3	1.9827e-09	2.46788e-09	0.0171798	0.00467501	FTHL17-001	FTHL17	Mixed	2
DMR_12	chrX	48910725	48911600	876	*	3	1.38932e-07	7.71986e-09	-0.190675	-0.0479266	CCDC120-004	IGR	Mixed	2
DMR_13	chrX	125300078	125300111	34	*	3	3.26327e-09	7.98412e-09	-0.132232	-0.120104	DCAF12L2-001, DCAF12L2-201	DCAF12L2	HypoCLLM
DMR_14	chrX	133929361	133930054	694	*	3	2.11224e-08	1.26273e-08	-0.106955	0.00710828	FAM122B-201, FAM122B-202, FAM122B-001, FAM122C-202, FAM122B-005, FAM122B-006, FAM122B-004	FAM122B	Mixed	3
DMR_15	chrX	152760157	152760906	750	*	4	4.97861e-07	3.34761e-08	-0.180394	-0.163489	BGN-001, HAUS7-007, HAUS7-202, BGN-002, BGN-004, BGN-005	BGN	HypoCLLM	4
DMR_16	chrX	138914571	138915416	846	*	3	1.19067e-07	4.99838e-08	0.111421	0.0499672	ATP11C-008, ATP11C-201, ATP11C-009, ATP11C-202	ATP11C	Mixed	2
DMR_17	chrX	139592377	139593162	786	*	3	1.96289e-08	1.90073e-07	-0.226	-0.164315		IGR	HypoCLLM	2
DMR_18	chrX	33743566	33745255	1690	*	3	2.67691e-06	2.24596e-07	-0.184707	-0.12299	RP11-305F18.1-001	IGR	HypoCLLM	1
DMR_19	chrX	153220522	153220895	374	*	5	1.27632e-06	3.44053e-07	-0.114125	-0.0156744	HCFC1-004	HCFC1	Mixed	4
DMR_20	chrX	53283877	53284007	131	*	3	2.4183e-07	5.92012e-07	0.0365884	0.0178958		IQSEC2	Mixed	2
DMR_21	chrX	100474543	100475124	582	*	4	3.62461e-07	7.17391e-07	-0.147632	-0.0936824	DRP2-003, DRP2-002, DRP2-001, DRP2-202	DRP2	Mixed	2
DMR_22	chrX	47062757	47063687	931	*	3	1.08648e-05	7.343e-07	0.0399727	0.0256121	INE1-001, UBA1-009	UBA1	HyperCLLM
DMR_23	chrX	96138767	96139067	301	*	3	3.07212e-06	8.1713e-07	0.04362	0.0248476	RPA4-001	DIAPH2	HyperCLLM	2
DMR_24	chrX	110654011	110654569	559	*	3	6.61374e-07	8.57612e-07	-0.294646	-0.187403	DCX-006, DCX-004, DCX-201, DCX-002, DCX-202, DCX-005, DCX-001, DCX-003	DCX	HypoCLLM	1
DMR_25	chrX	44202777	44204116	1340	*	3	1.41523e-05	1.11083e-06	-0.120989	-0.0866555	EFHC2-001	EFHC2	HypoCLLM	2
DMR_26	chrX	153046480	153046577	98	*	3	4.22713e-06	1.86688e-06	-0.18922	-0.173545	SRPK3-002, SRPK3-006, SRPK3-005, SRPK3-001, SRPK3-201, SRPK3-003	SRPK3	HypoCLLM	3
DMR_27	chrX	20134346	20135349	1004	*	3	1.90687e-05	2.10571e-06	-0.141506	-0.0882201	MAP7D2-003, MAP7D2-001, MAP7D2-008, MAP7D2-006	MAP7D2	HypoCLLM	3
DMR_28	chrX	144901492	144902897	1406	*	3	4.70262e-06	2.26901e-06	-0.231904	-0.195188	SLITRK2-001, SLITRK2-201, SLITRK2-202, SLITRK2-203	SLITRK2	HypoCLLM	2
DMR_29	chrX	68348545	68348774	230	*	3	6.76512e-06	2.83741e-06	-0.20007	-0.161069		IGR	HypoCLLM	3
DMR_30	chrX	66763445	66763604	160	*	3	4.61776e-06	3.1881e-06	0.119844	0.048617	AR-001, AR-201, AR-004, AR-003, AR-005	AR	Mixed	2
DMR_31	chrX	9858609	9858802	194	*	3	1.13878e-05	6.01159e-06	0.028238	0.0156087		SHROOM2	HyperCLLM	3
DMR_32	chrX	53254643	53254818	176	*	3	4.67906e-05	2.08532e-05	0.0128223	0.00936148	KDM5C-011, KDM5C-006, KDM5C-007, KDM5C-005, KDM5C-009, KDM5C-013, KDM5C-012, KDM5C-201	KDM5C	HyperCLLM	3
DMR_33	chrX	57311872	57313075	1204	*	3	0.000268323	2.50211e-05	-0.19183	-0.0724893	FAAH2-001	FAAH2	Mixed	2
DMR_34	chrX	16737686	16737800	115	*	3	8.01744e-05	2.563e-05	0.0166801	0.0105423	SYAP1-001, SYAP1-002	SYAP1	HyperCLLM	3
DMR_35	chrX	113815930	113816304	375	*	3	0.0001117	3.61874e-05	-0.113097	-0.0878358		IGR	HypoCLLM	3
DMR_36	chrX	72667088	72667191	104	*	3	0.000113005	4.80266e-05	-0.165194	-0.130753	CDX4-001	CDX4	HypoCLLM	1
DMR_37	chrX	18238652	18239032	381	*	3	0.00013921	5.41933e-05	-0.0328182	-0.0100339	BEND2-201, BEND2-001	BEND2	Mixed	2
DMR_38	chrX	40944327	40944978	652	*	3	0.000146712	7.41881e-05	0.0132034	0.00437201	USP9X-003, USP9X-001	USP9X	Mixed	3

## Sheet: CLL_FvsM_autosomalDMPs_GO
GOtype	GOID	Pvalue	OddsRatio	ExpCount	Count	Size	Term	fdr	SelectedGene
BP	GO:0044238	0.000217329	4.50455	24.368	35	8714	primary metabolic process	0.0194426	AMFR;CSNK1D;EXTL1;GBAS;GNA12;GRB7;HMGCS1;IMPDH1;PMAIP1;PRIM2;RELB;BRD2;ADAM17;VIPR2;KLF7;TSFM;TRIB1;AKAP8;IKZF1;CCT7;SIX2;FASTKD2;LAT;MRPL42;YARS2;SHQ1;PRDM10;EBF4;ZXDC;LBX2;MDH1B;KCTD11;SGMS1;AGRN;TYW1B
BP	GO:0044237	0.00022873	4.48338	24.4128	35	8730	cellular metabolic process	0.0194426	AMFR;CSNK1D;EXTL1;GBAS;GNA12;GRB7;HMGCS1;IMPDH1;PMAIP1;PRIM2;RELB;BRD2;ADAM17;VIPR2;KLF7;TSFM;TRIB1;AKAP8;IKZF1;CCT7;SIX2;FASTKD2;LAT;MRPL42;YARS2;SHQ1;PRDM10;EBF4;ZXDC;LBX2;MDH1B;KCTD11;SGMS1;AGRN;TYW1B
BP	GO:0071704	0.000754839	3.99284	25.4978	35	9118	organic substance metabolic process	0.0194426	AMFR;CSNK1D;EXTL1;GBAS;GNA12;GRB7;HMGCS1;IMPDH1;PMAIP1;PRIM2;RELB;BRD2;ADAM17;VIPR2;KLF7;TSFM;TRIB1;AKAP8;IKZF1;CCT7;SIX2;FASTKD2;LAT;MRPL42;YARS2;SHQ1;PRDM10;EBF4;ZXDC;LBX2;MDH1B;KCTD11;SGMS1;AGRN;TYW1B
BP	GO:0006807	0.000795052	2.93496	16.6051	27	5938	nitrogen compound metabolic process	0.0194426	CSNK1D;EXTL1;GBAS;GRB7;IMPDH1;PRIM2;RELB;BRD2;VIPR2;KLF7;TSFM;TRIB1;AKAP8;IKZF1;CCT7;SIX2;MRPL42;YARS2;SHQ1;PRDM10;EBF4;ZXDC;LBX2;MDH1B;SGMS1;AGRN;TYW1B
BP	GO:0034641	0.000682567	2.94617	15.495	26	5541	cellular nitrogen compound metabolic process	0.0194426	CSNK1D;GBAS;GRB7;IMPDH1;PRIM2;RELB;BRD2;VIPR2;KLF7;TSFM;TRIB1;AKAP8;IKZF1;CCT7;SIX2;MRPL42;YARS2;SHQ1;PRDM10;EBF4;ZXDC;LBX2;MDH1B;SGMS1;AGRN;TYW1B
BP	GO:0044271	0.000793934	2.87695	11.9547	22	4275	cellular nitrogen compound biosynthetic process	0.0194426	GBAS;GRB7;IMPDH1;PRIM2;RELB;BRD2;VIPR2;KLF7;TSFM;TRIB1;AKAP8;IKZF1;CCT7;SIX2;MRPL42;YARS2;PRDM10;EBF4;ZXDC;LBX2;SGMS1;AGRN
BP	GO:1904872	0.000679283	62.5088	0.0391499	2	14	regulation of telomerase RNA localization to Cajal body	0.0194426	CCT7;SHQ1
BP	GO:1904874	0.000679283	62.5088	0.0391499	2	14	positive regulation of telomerase RNA localization to Cajal body	0.0194426	CCT7;SHQ1
BP	GO:0090670	0.000782402	57.6964	0.0419463	2	15	RNA localization to Cajal body	0.0194426	CCT7;SHQ1
BP	GO:0090671	0.000782402	57.6964	0.0419463	2	15	telomerase RNA localization to Cajal body	0.0194426	CCT7;SHQ1
BP	GO:0090672	0.000782402	57.6964	0.0419463	2	15	telomerase RNA localization	0.0194426	CCT7;SHQ1
BP	GO:0001776	0.001015	16.9269	0.198546	3	71	leukocyte homeostasis	0.0227529	PMAIP1;ADAM17;LAT
BP	GO:0055094	0.00113404	46.8684	0.0503356	2	18	response to lipoprotein particle	0.0234659	HMGCS1;ADAM17
BP	GO:1901566	0.00134168	3.67228	3.34732	10	1197	organonitrogen compound biosynthetic process	0.0257794	EXTL1;GBAS;GRB7;IMPDH1;VIPR2;TSFM;MRPL42;YARS2;SGMS1;AGRN
BP	GO:0008152	0.00178058	3.64364	26.3311	35	9416	metabolic process	0.0300895	AMFR;CSNK1D;EXTL1;GBAS;GNA12;GRB7;HMGCS1;IMPDH1;PMAIP1;PRIM2;RELB;BRD2;ADAM17;VIPR2;KLF7;TSFM;TRIB1;AKAP8;IKZF1;CCT7;SIX2;FASTKD2;LAT;MRPL42;YARS2;SHQ1;PRDM10;EBF4;ZXDC;LBX2;MDH1B;KCTD11;SGMS1;AGRN;TYW1B
BP	GO:1901360	0.00235634	2.58477	14.7148	24	5262	organic cyclic compound metabolic process	0.0300895	CSNK1D;GBAS;HMGCS1;IMPDH1;PRIM2;RELB;BRD2;VIPR2;KLF7;TSFM;TRIB1;AKAP8;IKZF1;CCT7;SIX2;YARS2;SHQ1;PRDM10;EBF4;ZXDC;LBX2;MDH1B;AGRN;TYW1B
BP	GO:0044249	0.00239843	2.58009	14.7315	24	5268	cellular biosynthetic process	0.0300895	EXTL1;GBAS;GRB7;HMGCS1;IMPDH1;PRIM2;RELB;BRD2;VIPR2;KLF7;TSFM;TRIB1;AKAP8;IKZF1;CCT7;SIX2;MRPL42;YARS2;PRDM10;EBF4;ZXDC;LBX2;SGMS1;AGRN
BP	GO:0006139	0.00240126	2.57508	13.8031	23	4936	nucleobase-containing compound metabolic process	0.0300895	CSNK1D;GBAS;IMPDH1;PRIM2;RELB;BRD2;VIPR2;KLF7;TSFM;TRIB1;AKAP8;IKZF1;CCT7;SIX2;YARS2;SHQ1;PRDM10;EBF4;ZXDC;LBX2;MDH1B;AGRN;TYW1B
BP	GO:0031325	0.00217175	2.82747	7.02461	15	2512	positive regulation of cellular metabolic process	0.0300895	CSNK1D;PMAIP1;RELB;ADAM17;VIPR2;KLF7;TRIB1;AKAP8;IKZF1;CCT7;SIX2;LAT;EBF4;ZXDC;AGRN
BP	GO:0048872	0.00245658	7.81333	0.57047	4	204	homeostasis of number of cells	0.0300895	PMAIP1;ADAM17;IKZF1;LAT
BP	GO:0032434	0.00220865	12.7694	0.260067	3	93	regulation of proteasomal ubiquitin-dependent protein catabolic process	0.0300895	CSNK1D;GNA12;TRIB1
BP	GO:0009645	0.00279642	#DIV/0!	0.00279642	1	1	response to low light intensity stimulus	0.0300895	HMGCS1
BP	GO:0045887	0.00279642	#DIV/0!	0.00279642	1	1	positive regulation of synaptic growth at neuromuscular junction	0.0300895	AGRN
BP	GO:0046690	0.00279642	#DIV/0!	0.00279642	1	1	response to tellurium ion	0.0300895	HMGCS1
BP	GO:0070184	0.00279642	#DIV/0!	0.00279642	1	1	mitochondrial tyrosyl-tRNA aminoacylation	0.0300895	YARS2
BP	GO:1901576	0.0030878	2.51351	14.9748	24	5355	organic substance biosynthetic process	0.0319468	EXTL1;GBAS;GRB7;HMGCS1;IMPDH1;PRIM2;RELB;BRD2;VIPR2;KLF7;TSFM;TRIB1;AKAP8;IKZF1;CCT7;SIX2;MRPL42;YARS2;PRDM10;EBF4;ZXDC;LBX2;SGMS1;AGRN
BP	GO:0044260	0.00334142	2.62898	20.0531	29	7171	cellular macromolecule metabolic process	0.0319664	AMFR;CSNK1D;EXTL1;GNA12;GRB7;PMAIP1;PRIM2;RELB;BRD2;ADAM17;KLF7;TSFM;TRIB1;AKAP8;IKZF1;CCT7;SIX2;FASTKD2;LAT;MRPL42;YARS2;SHQ1;PRDM10;EBF4;ZXDC;LBX2;KCTD11;AGRN;TYW1B
BP	GO:0009058	0.00390206	2.45198	15.2069	24	5438	biosynthetic process	0.0319664	EXTL1;GBAS;GRB7;HMGCS1;IMPDH1;PRIM2;RELB;BRD2;VIPR2;KLF7;TSFM;TRIB1;AKAP8;IKZF1;CCT7;SIX2;MRPL42;YARS2;PRDM10;EBF4;ZXDC;LBX2;SGMS1;AGRN
BP	GO:0046483	0.00338126	2.48447	14.1275	23	5052	heterocycle metabolic process	0.0319664	CSNK1D;GBAS;IMPDH1;PRIM2;RELB;BRD2;VIPR2;KLF7;TSFM;TRIB1;AKAP8;IKZF1;CCT7;SIX2;YARS2;SHQ1;PRDM10;EBF4;ZXDC;LBX2;MDH1B;AGRN;TYW1B
BP	GO:0006725	0.00383567	2.45119	14.2506	23	5096	cellular aromatic compound metabolic process	0.0319664	CSNK1D;GBAS;IMPDH1;PRIM2;RELB;BRD2;VIPR2;KLF7;TSFM;TRIB1;AKAP8;IKZF1;CCT7;SIX2;YARS2;SHQ1;PRDM10;EBF4;ZXDC;LBX2;MDH1B;AGRN;TYW1B
BP	GO:1901362	0.00533174	2.39673	10.9843	19	3928	organic cyclic compound biosynthetic process	0.0319664	GBAS;HMGCS1;IMPDH1;PRIM2;RELB;BRD2;VIPR2;KLF7;TSFM;TRIB1;AKAP8;IKZF1;CCT7;SIX2;PRDM10;EBF4;ZXDC;LBX2;AGRN
BP	GO:0009893	0.00418189	2.6102	7.4972	15	2681	positive regulation of metabolic process	0.0319664	CSNK1D;PMAIP1;RELB;ADAM17;VIPR2;KLF7;TRIB1;AKAP8;IKZF1;CCT7;SIX2;LAT;EBF4;ZXDC;AGRN
BP	GO:0010498	0.0038601	5.32018	1.05705	5	378	proteasomal protein catabolic process	0.0319664	AMFR;CSNK1D;GNA12;PMAIP1;TRIB1
BP	GO:0032543	0.00346462	10.8297	0.30481	3	109	mitochondrial translation	0.0319664	TSFM;MRPL42;YARS2
BP	GO:0061136	0.00543155	9.17124	0.357942	3	128	regulation of proteasomal protein catabolic process	0.0319664	CSNK1D;GNA12;TRIB1
BP	GO:0048662	0.00427975	22.697	0.0978747	2	35	negative regulation of smooth muscle cell proliferation	0.0319664	VIPR2;TRIB1
BP	GO:0006437	0.00558522	365.718	0.00559284	1	2	tyrosyl-tRNA aminoacylation	0.0319664	YARS2
BP	GO:0045643	0.00558522	365.718	0.00559284	1	2	regulation of eosinophil differentiation	0.0319664	TRIB1
BP	GO:0045645	0.00558522	365.718	0.00559284	1	2	positive regulation of eosinophil differentiation	0.0319664	TRIB1
BP	GO:0045658	0.00558522	365.718	0.00559284	1	2	regulation of neutrophil differentiation	0.0319664	TRIB1
BP	GO:0045659	0.00558522	365.718	0.00559284	1	2	negative regulation of neutrophil differentiation	0.0319664	TRIB1
BP	GO:0097168	0.00558522	365.718	0.00559284	1	2	mesenchymal stem cell proliferation	0.0319664	SIX2
BP	GO:1902732	0.00558522	365.718	0.00559284	1	2	positive regulation of chondrocyte proliferation	0.0319664	SIX2
BP	GO:1905424	0.00558522	365.718	0.00559284	1	2	regulation of Wnt-mediated midbrain dopaminergic neuron differentiation	0.0319664	CSNK1D
BP	GO:1905426	0.00558522	365.718	0.00559284	1	2	positive regulation of Wnt-mediated midbrain dopaminergic neuron differentiation	0.0319664	CSNK1D
BP	GO:2000232	0.00558522	365.718	0.00559284	1	2	regulation of rRNA processing	0.0319664	SHQ1
BP	GO:2000233	0.00558522	365.718	0.00559284	1	2	negative regulation of rRNA processing	0.0319664	SHQ1
BP	GO:0080090	0.0076299	2.26942	14.024	22	5015	regulation of primary metabolic process	0.0335905	CSNK1D;GNA12;GRB7;PMAIP1;RELB;BRD2;ADAM17;VIPR2;KLF7;TSFM;TRIB1;AKAP8;IKZF1;CCT7;SIX2;LAT;SHQ1;PRDM10;EBF4;ZXDC;LBX2;AGRN
BP	GO:0031323	0.00825598	2.24857	14.1079	22	5045	regulation of cellular metabolic process	0.0335905	CSNK1D;GNA12;GRB7;PMAIP1;RELB;BRD2;ADAM17;VIPR2;KLF7;TSFM;TRIB1;AKAP8;IKZF1;CCT7;SIX2;LAT;SHQ1;PRDM10;EBF4;ZXDC;LBX2;AGRN
BP	GO:0034654	0.00814098	2.29812	10.5229	18	3763	nucleobase-containing compound biosynthetic process	0.0335905	GBAS;IMPDH1;PRIM2;RELB;BRD2;VIPR2;KLF7;TSFM;TRIB1;AKAP8;IKZF1;CCT7;SIX2;PRDM10;EBF4;ZXDC;LBX2;AGRN
BP	GO:0010604	0.00633338	2.52888	7.04139	14	2518	positive regulation of macromolecule metabolic process	0.0335905	CSNK1D;PMAIP1;RELB;ADAM17;KLF7;TRIB1;AKAP8;IKZF1;CCT7;SIX2;LAT;EBF4;ZXDC;AGRN
BP	GO:0009206	0.00825282	15.9205	0.137025	2	49	purine ribonucleoside triphosphate biosynthetic process	0.0335905	GBAS;IMPDH1
BP	GO:0006177	0.00836641	182.846	0.00838926	1	3	GMP biosynthetic process	0.0335905	IMPDH1
BP	GO:0006269	0.00836641	182.846	0.00838926	1	3	DNA replication, synthesis of RNA primer	0.0335905	PRIM2
BP	GO:0033023	0.00836641	182.846	0.00838926	1	3	mast cell homeostasis	0.0335905	ADAM17
BP	GO:0033024	0.00836641	182.846	0.00838926	1	3	mast cell apoptotic process	0.0335905	ADAM17
BP	GO:0033025	0.00836641	182.846	0.00838926	1	3	regulation of mast cell apoptotic process	0.0335905	ADAM17
BP	GO:0051088	0.00836641	182.846	0.00838926	1	3	PMA-inducible membrane protein ectodomain proteolysis	0.0335905	ADAM17
BP	GO:0055099	0.00836641	182.846	0.00838926	1	3	response to high density lipoprotein particle	0.0335905	ADAM17
BP	GO:0072137	0.00836641	182.846	0.00838926	1	3	condensed mesenchymal cell proliferation	0.0335905	SIX2
BP	GO:0090069	0.00836641	182.846	0.00838926	1	3	regulation of ribosome biogenesis	0.0335905	SHQ1
BP	GO:0090071	0.00836641	182.846	0.00838926	1	3	negative regulation of ribosome biogenesis	0.0335905	SHQ1
BP	GO:1902775	0.00836641	182.846	0.00838926	1	3	mitochondrial large ribosomal subunit assembly	0.0335905	FASTKD2
BP	GO:1904398	0.00836641	182.846	0.00838926	1	3	positive regulation of neuromuscular junction development	0.0335905	AGRN
BP	GO:1904958	0.00836641	182.846	0.00838926	1	3	positive regulation of midbrain dopaminergic neuron differentiation	0.0335905	CSNK1D
BP	GO:2000983	0.00836641	182.846	0.00838926	1	3	regulation of ATP citrate synthase activity	0.0335905	GBAS
BP	GO:2000984	0.00836641	182.846	0.00838926	1	3	negative regulation of ATP citrate synthase activity	0.0335905	GBAS
BP	GO:0009145	0.00858158	15.5877	0.139821	2	50	purine nucleoside triphosphate biosynthetic process	0.0339477	GBAS;IMPDH1
BP	GO:0032922	0.00891616	15.2685	0.142617	2	51	circadian regulation of gene expression	0.0347601	CSNK1D;RELB
BP	GO:0018130	0.0093774	2.25787	10.66	18	3812	heterocycle biosynthetic process	0.036036	GBAS;IMPDH1;PRIM2;RELB;BRD2;VIPR2;KLF7;TSFM;TRIB1;AKAP8;IKZF1;CCT7;SIX2;PRDM10;EBF4;ZXDC;LBX2;AGRN
BP	GO:0019438	0.00973044	2.24737	10.6963	18	3825	aromatic compound biosynthetic process	0.036354	GBAS;IMPDH1;PRIM2;RELB;BRD2;VIPR2;KLF7;TSFM;TRIB1;AKAP8;IKZF1;CCT7;SIX2;PRDM10;EBF4;ZXDC;LBX2;AGRN
BP	GO:0009201	0.00960263	14.6677	0.14821	2	53	ribonucleoside triphosphate biosynthetic process	0.036354	GBAS;IMPDH1
BP	GO:0043933	0.01019	2.49358	5.88367	12	2104	macromolecular complex subunit organization	0.0374583	AMFR;CAPZA1;CSNK1D;GRB7;PMAIP1;BRD2;AKAP8;IKZF1;FASTKD2;MRPL42;SHQ1;KCTD11
BP	GO:0006928	0.0104333	2.67595	4.44631	10	1590	movement of cell or subcellular component	0.0374583	AMFR;CAPZA1;GNA12;GRB7;KIF3C;ADAM17;KLF7;TRIB1;SIX2;PLXND1
BP	GO:0022618	0.0110736	7.01426	0.464206	3	166	ribonucleoprotein complex assembly	0.0374583	GRB7;FASTKD2;SHQ1
BP	GO:0002260	0.0106751	13.8499	0.1566	2	56	lymphocyte homeostasis	0.0374583	PMAIP1;LAT
BP	GO:0030222	0.01114	121.889	0.0111857	1	4	eosinophil differentiation	0.0374583	TRIB1
BP	GO:0035625	0.01114	121.889	0.0111857	1	4	epidermal growth factor-activated receptor transactivation by G-protein coupled receptor signaling pathway	0.0374583	ADAM17
BP	GO:0061668	0.01114	121.889	0.0111857	1	4	mitochondrial ribosome assembly	0.0374583	FASTKD2
BP	GO:1904340	0.01114	121.889	0.0111857	1	4	positive regulation of dopaminergic neuron differentiation	0.0374583	CSNK1D
BP	GO:0016043	0.0116712	2.15707	14.4883	22	5181	cellular component organization	0.03876	AMFR;CAPZA1;CSNK1D;GNA12;GRB7;PMAIP1;PRIM2;BRD2;ADAM17;KLF7;TSFM;AKAP8;IKZF1;CCT7;FASTKD2;PLXND1;MRPL42;YARS2;ST7L;SHQ1;KCTD11;AGRN
BP	GO:0043170	0.0140355	2.22783	21.7002	29	7760	macromolecule metabolic process	0.0391328	AMFR;CSNK1D;EXTL1;GNA12;GRB7;PMAIP1;PRIM2;RELB;BRD2;ADAM17;KLF7;TSFM;TRIB1;AKAP8;IKZF1;CCT7;SIX2;FASTKD2;LAT;MRPL42;YARS2;SHQ1;PRDM10;EBF4;ZXDC;LBX2;KCTD11;AGRN;TYW1B
BP	GO:1901564	0.0141111	2.44748	5.38311	11	1925	organonitrogen compound metabolic process	0.0391328	EXTL1;GBAS;GRB7;IMPDH1;VIPR2;TSFM;MRPL42;YARS2;MDH1B;SGMS1;AGRN
BP	GO:0071826	0.0129608	6.60412	0.49217	3	176	ribonucleoprotein complex subunit organization	0.0391328	GRB7;FASTKD2;SHQ1
BP	GO:0009127	0.0125745	12.6717	0.170582	2	61	purine nucleoside monophosphate biosynthetic process	0.0391328	GBAS;IMPDH1
BP	GO:0009168	0.0125745	12.6717	0.170582	2	61	purine ribonucleoside monophosphate biosynthetic process	0.0391328	GBAS;IMPDH1
BP	GO:0009142	0.0133726	12.2545	0.176174	2	63	nucleoside triphosphate biosynthetic process	0.0391328	GBAS;IMPDH1
BP	GO:0032436	0.0137798	12.056	0.178971	2	64	positive regulation of proteasomal ubiquitin-dependent protein catabolic process	0.0391328	CSNK1D;TRIB1
BP	GO:0006686	0.0139061	91.4103	0.0139821	1	5	sphingomyelin biosynthetic process	0.0391328	SGMS1
BP	GO:0007406	0.0139061	91.4103	0.0139821	1	5	negative regulation of neuroblast proliferation	0.0391328	KCTD11
BP	GO:0008582	0.0139061	91.4103	0.0139821	1	5	regulation of synaptic growth at neuromuscular junction	0.0391328	AGRN
BP	GO:0010917	0.0139061	91.4103	0.0139821	1	5	negative regulation of mitochondrial membrane potential	0.0391328	PMAIP1
BP	GO:0030223	0.0139061	91.4103	0.0139821	1	5	neutrophil differentiation	0.0391328	TRIB1
BP	GO:0035624	0.0139061	91.4103	0.0139821	1	5	receptor transactivation	0.0391328	ADAM17
BP	GO:0060666	0.0139061	91.4103	0.0139821	1	5	dichotomous subdivision of terminal units involved in salivary gland branching	0.0391328	PLXND1
BP	GO:0070127	0.0139061	91.4103	0.0139821	1	5	tRNA aminoacylation for mitochondrial protein translation	0.0391328	YARS2
BP	GO:1904956	0.0139061	91.4103	0.0139821	1	5	regulation of midbrain dopaminergic neuron differentiation	0.0391328	CSNK1D
BP	GO:0010467	0.0143936	2.11034	12.8803	20	4606	gene expression	0.039509	CSNK1D;GRB7;RELB;BRD2;KLF7;TSFM;TRIB1;AKAP8;IKZF1;SIX2;LAT;MRPL42;YARS2;SHQ1;PRDM10;EBF4;ZXDC;LBX2;AGRN;TYW1B
BP	GO:0016070	0.0147409	2.12967	11.1214	18	3977	RNA metabolic process	0.0400535	CSNK1D;PRIM2;RELB;BRD2;KLF7;TSFM;TRIB1;AKAP8;IKZF1;SIX2;YARS2;SHQ1;PRDM10;EBF4;ZXDC;LBX2;AGRN;TYW1B
BP	GO:0034645	0.01503	2.10914	12.0274	19	4301	cellular macromolecule biosynthetic process	0.0404307	EXTL1;GRB7;PRIM2;RELB;BRD2;KLF7;TSFM;TRIB1;AKAP8;IKZF1;CCT7;SIX2;MRPL42;YARS2;PRDM10;EBF4;ZXDC;LBX2;AGRN
BP	GO:0009987	0.0169166	#DIV/0!	36.127	40	12919	cellular process	0.0415947	AMFR;CAPZA1;CSNK1D;EXTL1;GBAS;GNA12;GRB7;HMGCS1;IMPDH1;KIF3C;PMAIP1;PRIM2;RELB;BRD2;ADAM17;VIPR2;KLF7;TSFM;TRIB1;AKAP8;IKZF1;CCT7;SIX2;FASTKD2;PLXND1;LAT;MRPL42;YARS2;ST7L;SHQ1;PRDM10;EBF4;ZXDC;KREMEN2;LBX2;MDH1B;KCTD11;SGMS1;AGRN;TYW1B
BP	GO:0071840	0.0158657	2.07588	14.8434	22	5308	cellular component organization or biogenesis	0.0415947	AMFR;CAPZA1;CSNK1D;GNA12;GRB7;PMAIP1;PRIM2;BRD2;ADAM17;KLF7;TSFM;AKAP8;IKZF1;CCT7;FASTKD2;PLXND1;MRPL42;YARS2;ST7L;SHQ1;KCTD11;AGRN
BP	GO:0019222	0.016551	2.06469	14.8937	22	5326	regulation of metabolic process	0.0415947	CSNK1D;GNA12;GRB7;PMAIP1;RELB;BRD2;ADAM17;VIPR2;KLF7;TSFM;TRIB1;AKAP8;IKZF1;CCT7;SIX2;LAT;SHQ1;PRDM10;EBF4;ZXDC;LBX2;AGRN
BP	GO:0060255	0.0182622	2.04028	14.0744	21	5033	regulation of macromolecule metabolic process	0.0415947	CSNK1D;GNA12;GRB7;PMAIP1;RELB;BRD2;ADAM17;KLF7;TSFM;TRIB1;AKAP8;IKZF1;CCT7;SIX2;LAT;SHQ1;PRDM10;EBF4;ZXDC;LBX2;AGRN
BP	GO:0090304	0.0190496	2.04372	12.2931	19	4396	nucleic acid metabolic process	0.0415947	CSNK1D;PRIM2;RELB;BRD2;KLF7;TSFM;TRIB1;AKAP8;IKZF1;CCT7;SIX2;YARS2;SHQ1;PRDM10;EBF4;ZXDC;LBX2;AGRN;TYW1B
BP	GO:0009059	0.021441	2.01108	12.4301	19	4445	macromolecule biosynthetic process	0.0415947	EXTL1;GRB7;PRIM2;RELB;BRD2;KLF7;TSFM;TRIB1;AKAP8;IKZF1;CCT7;SIX2;MRPL42;YARS2;PRDM10;EBF4;ZXDC;LBX2;AGRN
BP	GO:0048522	0.0205931	2.03525	11.4877	18	4108	positive regulation of cellular process	0.0415947	CSNK1D;GRB7;PMAIP1;RELB;ADAM17;VIPR2;KLF7;TRIB1;AKAP8;IKZF1;CCT7;SIX2;LAT;SHQ1;EBF4;ZXDC;KCTD11;AGRN
BP	GO:0051171	0.0213734	2.04192	10.6488	17	3808	regulation of nitrogen compound metabolic process	0.0415947	GRB7;RELB;BRD2;VIPR2;KLF7;TSFM;TRIB1;AKAP8;IKZF1;CCT7;SIX2;SHQ1;PRDM10;EBF4;ZXDC;LBX2;AGRN
BP	GO:0019219	0.0239817	2.02949	9.90772	16	3543	regulation of nucleobase-containing compound metabolic process	0.0415947	RELB;BRD2;VIPR2;KLF7;TSFM;TRIB1;AKAP8;IKZF1;CCT7;SIX2;SHQ1;PRDM10;EBF4;ZXDC;LBX2;AGRN
BP	GO:0002376	0.0240726	2.23698	5.81376	11	2079	immune system process	0.0415947	CAPZA1;GRB7;IMPDH1;KIF3C;PMAIP1;RELB;ADAM17;TRIB1;AKAP8;IKZF1;LAT
BP	GO:0065003	0.0168207	2.57951	4.0604	9	1452	macromolecular complex assembly	0.0415947	AMFR;CAPZA1;CSNK1D;GRB7;PMAIP1;BRD2;FASTKD2;SHQ1;KCTD11
BP	GO:0045935	0.0201124	2.49459	4.18345	9	1496	positive regulation of nucleobase-containing compound metabolic process	0.0415947	RELB;VIPR2;KLF7;IKZF1;CCT7;SIX2;EBF4;ZXDC;AGRN
BP	GO:0001775	0.0208597	3.05482	2.19519	6	785	cell activation	0.0415947	GNA12;IMPDH1;RELB;ADAM17;IKZF1;LAT
BP	GO:0034622	0.0234205	2.97	2.25391	6	806	cellular macromolecular complex assembly	0.0415947	CAPZA1;CSNK1D;GRB7;BRD2;FASTKD2;SHQ1
BP	GO:0046649	0.0167709	3.65885	1.51286	5	541	lymphocyte activation	0.0415947	IMPDH1;RELB;ADAM17;IKZF1;LAT
BP	GO:0040008	0.0204093	3.47011	1.59116	5	569	regulation of growth	0.0415947	ADAM17;PLXND1;ST7L;KCTD11;AGRN
BP	GO:0051603	0.0204093	3.47011	1.59116	5	569	proteolysis involved in cellular protein catabolic process	0.0415947	AMFR;CSNK1D;GNA12;PMAIP1;TRIB1
BP	GO:0044257	0.0243804	3.30505	1.66667	5	596	cellular protein catabolic process	0.0415947	AMFR;CSNK1D;GNA12;PMAIP1;TRIB1
BP	GO:0043161	0.0159472	4.48277	0.975951	4	349	proteasome-mediated ubiquitin-dependent protein catabolic process	0.0415947	AMFR;CSNK1D;GNA12;TRIB1
BP	GO:0022613	0.0229621	3.99482	1.0906	4	390	ribonucleoprotein complex biogenesis	0.0415947	CSNK1D;GRB7;FASTKD2;SHQ1
BP	GO:1903050	0.0194234	5.64437	0.573266	3	205	regulation of proteolysis involved in cellular protein catabolic process	0.0415947	CSNK1D;GNA12;TRIB1
BP	GO:0009152	0.0230781	5.27327	0.612416	3	219	purine ribonucleotide biosynthetic process	0.0415947	GBAS;IMPDH1;VIPR2
BP	GO:0006164	0.0239069	5.19993	0.620805	3	222	purine nucleotide biosynthetic process	0.0415947	GBAS;IMPDH1;VIPR2
BP	GO:1903362	0.0239069	5.19993	0.620805	3	222	regulation of cellular protein catabolic process	0.0415947	CSNK1D;GNA12;TRIB1
BP	GO:0002444	0.0158955	11.1524	0.192953	2	69	myeloid leukocyte mediated immunity	0.0415947	ADAM17;LAT
BP	GO:0009156	0.0172276	10.6722	0.201342	2	72	ribonucleoside monophosphate biosynthetic process	0.0415947	GBAS;IMPDH1
BP	GO:0032092	0.0172276	10.6722	0.201342	2	72	positive regulation of protein binding	0.0415947	AMFR;PLXND1
BP	GO:1901800	0.0200289	9.82548	0.218121	2	78	positive regulation of proteasomal protein catabolic process	0.0415947	CSNK1D;TRIB1
BP	GO:0009124	0.0210025	9.5722	0.223714	2	80	nucleoside monophosphate biosynthetic process	0.0415947	GBAS;IMPDH1
BP	GO:0042451	0.0219955	9.33158	0.229306	2	82	purine nucleoside biosynthetic process	0.0415947	GBAS;IMPDH1
BP	GO:0046129	0.0219955	9.33158	0.229306	2	82	purine ribonucleoside biosynthetic process	0.0415947	GBAS;IMPDH1
BP	GO:0070125	0.0224992	9.21572	0.232103	2	83	mitochondrial translational elongation	0.0415947	TSFM;MRPL42
BP	GO:0031659	0.0166646	73.1231	0.0167785	1	6	positive regulation of cyclin-dependent protein serine/threonine kinase activity involved in G1/S transition of mitotic cell cycle	0.0415947	ADAM17
BP	GO:0072038	0.0166646	73.1231	0.0167785	1	6	mesenchymal stem cell maintenance involved in nephron morphogenesis	0.0415947	SIX2
BP	GO:0030854	0.0194155	60.9316	0.0195749	1	7	positive regulation of granulocyte differentiation	0.0415947	TRIB1
BP	GO:0031657	0.0194155	60.9316	0.0195749	1	7	regulation of cyclin-dependent protein serine/threonine kinase activity involved in G1/S transition of mitotic cell cycle	0.0415947	ADAM17
BP	GO:0045162	0.0194155	60.9316	0.0195749	1	7	clustering of voltage-gated sodium channels	0.0415947	AGRN
BP	GO:0051124	0.0194155	60.9316	0.0195749	1	7	synaptic growth at neuromuscular junction	0.0415947	AGRN
BP	GO:0072161	0.0194155	60.9316	0.0195749	1	7	mesenchymal cell differentiation involved in kidney development	0.0415947	SIX2
BP	GO:1904396	0.0194155	60.9316	0.0195749	1	7	regulation of neuromuscular junction development	0.0415947	AGRN
BP	GO:2001012	0.0194155	60.9316	0.0195749	1	7	mesenchymal cell differentiation involved in renal system development	0.0415947	SIX2
BP	GO:0006108	0.022159	52.2234	0.0223714	1	8	malate metabolic process	0.0415947	MDH1B
BP	GO:0010820	0.022159	52.2234	0.0223714	1	8	positive regulation of T cell chemotaxis	0.0415947	ADAM17
BP	GO:0021785	0.022159	52.2234	0.0223714	1	8	branchiomotor neuron axon guidance	0.0415947	PLXND1
BP	GO:0030853	0.022159	52.2234	0.0223714	1	8	negative regulation of granulocyte differentiation	0.0415947	TRIB1
BP	GO:0031665	0.022159	52.2234	0.0223714	1	8	negative regulation of lipopolysaccharide-mediated signaling pathway	0.0415947	TRIB1
BP	GO:0034063	0.022159	52.2234	0.0223714	1	8	stress granule assembly	0.0415947	GRB7
BP	GO:0045837	0.022159	52.2234	0.0223714	1	8	negative regulation of membrane potential	0.0415947	PMAIP1
BP	GO:1902237	0.022159	52.2234	0.0223714	1	8	positive regulation of endoplasmic reticulum stress-induced intrinsic apoptotic signaling pathway	0.0415947	PMAIP1
BP	GO:1904851	0.022159	52.2234	0.0223714	1	8	positive regulation of establishment of protein localization to telomere	0.0415947	CCT7
BP	GO:1904869	0.022159	52.2234	0.0223714	1	8	regulation of protein localization to Cajal body	0.0415947	CCT7
BP	GO:1904871	0.022159	52.2234	0.0223714	1	8	positive regulation of protein localization to Cajal body	0.0415947	CCT7
BP	GO:0010819	0.024895	45.6923	0.0251678	1	9	regulation of T cell chemotaxis	0.0415947	ADAM17
BP	GO:0032688	0.024895	45.6923	0.0251678	1	9	negative regulation of interferon-beta production	0.0415947	RELB
BP	GO:0070202	0.024895	45.6923	0.0251678	1	9	regulation of establishment of protein localization to chromosome	0.0415947	CCT7
BP	GO:0070203	0.024895	45.6923	0.0251678	1	9	regulation of establishment of protein localization to telomere	0.0415947	CCT7
BP	GO:1903405	0.024895	45.6923	0.0251678	1	9	protein localization to nuclear body	0.0415947	CCT7
BP	GO:1904816	0.024895	45.6923	0.0251678	1	9	positive regulation of protein localization to chromosome, telomeric region	0.0415947	CCT7
BP	GO:1904867	0.024895	45.6923	0.0251678	1	9	protein localization to Cajal body	0.0415947	CCT7
BP	GO:1990173	0.024895	45.6923	0.0251678	1	9	protein localization to nucleoplasm	0.0415947	CCT7
BP	GO:2000647	0.024895	45.6923	0.0251678	1	9	negative regulation of stem cell proliferation	0.0415947	KCTD11
BP	GO:0031328	0.0250568	2.39178	4.34284	9	1553	positive regulation of cellular biosynthetic process	0.0416067	RELB;VIPR2;KLF7;IKZF1;CCT7;SIX2;EBF4;ZXDC;AGRN
BP	GO:0009891	0.0273837	2.35072	4.40996	9	1577	positive regulation of biosynthetic process	0.0418389	RELB;VIPR2;KLF7;IKZF1;CCT7;SIX2;EBF4;ZXDC;AGRN
BP	GO:0051173	0.0276852	2.34568	4.41834	9	1580	positive regulation of nitrogen compound metabolic process	0.0418389	RELB;VIPR2;KLF7;IKZF1;CCT7;SIX2;EBF4;ZXDC;AGRN
BP	GO:0030334	0.0258086	3.25333	1.69183	5	605	regulation of cell migration	0.0418389	GNA12;GRB7;ADAM17;TRIB1;PLXND1
BP	GO:0002521	0.0276116	3.76392	1.15492	4	413	leukocyte differentiation	0.0418389	RELB;ADAM17;TRIB1;IKZF1
BP	GO:0009260	0.0259033	5.03635	0.64038	3	229	ribonucleotide biosynthetic process	0.0418389	GBAS;IMPDH1;VIPR2
BP	GO:0046390	0.0264899	4.99147	0.645973	3	231	ribose phosphate biosynthetic process	0.0418389	GBAS;IMPDH1;VIPR2
BP	GO:0072522	0.0270836	4.94736	0.651566	3	233	purine-containing compound biosynthetic process	0.0418389	GBAS;IMPDH1;VIPR2
BP	GO:0006183	0.0276235	40.6125	0.0279642	1	10	GTP biosynthetic process	0.0418389	IMPDH1
BP	GO:0009642	0.0276235	40.6125	0.0279642	1	10	response to light intensity	0.0418389	HMGCS1
BP	GO:0045741	0.0276235	40.6125	0.0279642	1	10	positive regulation of epidermal growth factor-activated receptor activity	0.0418389	ADAM17
BP	GO:0060600	0.0276235	40.6125	0.0279642	1	10	dichotomous subdivision of an epithelial terminal unit	0.0418389	PLXND1
BP	GO:0071372	0.0276235	40.6125	0.0279642	1	10	cellular response to follicle-stimulating hormone stimulus	0.0418389	HMGCS1
BP	GO:1902287	0.0276235	40.6125	0.0279642	1	10	semaphorin-plexin signaling pathway involved in axon guidance	0.0418389	PLXND1
BP	GO:1904338	0.0276235	40.6125	0.0279642	1	10	regulation of dopaminergic neuron differentiation	0.0418389	CSNK1D
BP	GO:1904953	0.0276235	40.6125	0.0279642	1	10	Wnt signaling pathway involved in midbrain dopaminergic neuron differentiation	0.0418389	CSNK1D
BP	GO:2000052	0.0276235	40.6125	0.0279642	1	10	positive regulation of non-canonical Wnt signaling pathway	0.0418389	CSNK1D
BP	GO:0040007	0.0288761	2.82017	2.36577	6	846	growth	0.0433949	ADAM17;PLXND1;ST7L;KCTD11;SGMS1;AGRN
BP	GO:0042455	0.0300403	7.84986	0.271253	2	97	ribonucleoside biosynthetic process	0.04485	GBAS;IMPDH1
BP	GO:1902285	0.0303446	36.5487	0.0307606	1	11	semaphorin-plexin signaling pathway involved in neuron projection guidance	0.04485	PLXND1
BP	GO:1904814	0.0303446	36.5487	0.0307606	1	11	regulation of protein localization to chromosome, telomeric region	0.04485	CCT7
BP	GO:0045321	0.0305958	3.10191	1.77013	5	633	leukocyte activation	0.0449742	IMPDH1;RELB;ADAM17;IKZF1;LAT
BP	GO:0043604	0.0316905	3.0712	1.78691	5	639	amide biosynthetic process	0.0453184	GRB7;TSFM;MRPL42;YARS2;SGMS1
BP	GO:2000145	0.0331886	3.03115	1.80928	5	647	regulation of cell motility	0.0453184	GNA12;GRB7;ADAM17;TRIB1;PLXND1
BP	GO:0044770	0.0313884	3.60929	1.20246	4	430	cell cycle phase transition	0.0453184	CSNK1D;PRIM2;ADAM17;AKAP8
BP	GO:0016049	0.0323196	3.57468	1.21365	4	434	cell growth	0.0453184	ADAM17;PLXND1;ST7L;SGMS1
BP	GO:0072089	0.032356	7.53057	0.282438	2	101	stem cell proliferation	0.0453184	SIX2;KCTD11
BP	GO:0003337	0.0330582	33.2238	0.033557	1	12	mesenchymal to epithelial transition involved in metanephros morphogenesis	0.0453184	SIX2
BP	GO:0006107	0.0330582	33.2238	0.033557	1	12	oxaloacetate metabolic process	0.0453184	MDH1B
BP	GO:0033127	0.0330582	33.2238	0.033557	1	12	regulation of histone phosphorylation	0.0453184	AKAP8
BP	GO:0033197	0.0330582	33.2238	0.033557	1	12	response to vitamin E	0.0453184	HMGCS1
BP	GO:0043517	0.0330582	33.2238	0.033557	1	12	positive regulation of DNA damage response, signal transduction by p53 class mediator	0.0453184	PMAIP1
BP	GO:0045161	0.0330582	33.2238	0.033557	1	12	neuronal ion channel clustering	0.0453184	AGRN
BP	GO:0045651	0.0330582	33.2238	0.033557	1	12	positive regulation of macrophage differentiation	0.0453184	TRIB1
BP	GO:0071397	0.0330582	33.2238	0.033557	1	12	cellular response to cholesterol	0.0453184	HMGCS1
BP	GO:1901070	0.0330582	33.2238	0.033557	1	12	guanosine-containing compound biosynthetic process	0.0453184	IMPDH1
BP	GO:0006996	0.0349174	2.00058	7.77405	13	2780	organelle organization	0.0458151	CAPZA1;CSNK1D;GRB7;PMAIP1;PRIM2;BRD2;TSFM;AKAP8;CCT7;FASTKD2;MRPL42;YARS2;AGRN
BP	GO:0022607	0.0357664	2.08448	6.1717	11	2207	cellular component assembly	0.0458151	AMFR;CAPZA1;CSNK1D;GRB7;PMAIP1;BRD2;FASTKD2;PLXND1;SHQ1;KCTD11;AGRN
BP	GO:0006024	0.0341377	7.30753	0.290828	2	104	glycosaminoglycan biosynthetic process	0.0458151	EXTL1;AGRN
BP	GO:0048660	0.0341377	7.30753	0.290828	2	104	regulation of smooth muscle cell proliferation	0.0458151	VIPR2;TRIB1
BP	GO:0006023	0.0347401	7.23608	0.293624	2	105	aminoglycan biosynthetic process	0.0458151	EXTL1;AGRN
BP	GO:0009163	0.0347401	7.23608	0.293624	2	105	nucleoside biosynthetic process	0.0458151	GBAS;IMPDH1
BP	GO:0048659	0.0353466	7.16599	0.296421	2	106	smooth muscle cell proliferation	0.0458151	VIPR2;TRIB1
BP	GO:1901659	0.0353466	7.16599	0.296421	2	106	glycosyl compound biosynthetic process	0.0458151	GBAS;IMPDH1
BP	GO:0006684	0.0357645	30.453	0.0363535	1	13	sphingomyelin metabolic process	0.0458151	SGMS1
BP	GO:0007076	0.0357645	30.453	0.0363535	1	13	mitotic chromosome condensation	0.0458151	AKAP8
BP	GO:0035313	0.0357645	30.453	0.0363535	1	13	wound healing, spreading of epidermal cells	0.0458151	ADAM17
BP	GO:0035988	0.0357645	30.453	0.0363535	1	13	chondrocyte proliferation	0.0458151	SIX2
BP	GO:0070200	0.0357645	30.453	0.0363535	1	13	establishment of protein localization to telomere	0.0458151	CCT7
BP	GO:0031326	0.036399	1.90481	10.3859	16	3714	regulation of cellular biosynthetic process	0.0464044	GRB7;RELB;BRD2;VIPR2;KLF7;TSFM;TRIB1;AKAP8;IKZF1;CCT7;SIX2;PRDM10;EBF4;ZXDC;LBX2;AGRN
BP	GO:0010468	0.03991	1.8773	10.4978	16	3754	regulation of gene expression	0.0475512	CSNK1D;GRB7;RELB;BRD2;KLF7;TSFM;TRIB1;AKAP8;IKZF1;SIX2;SHQ1;PRDM10;EBF4;ZXDC;LBX2;AGRN
BP	GO:0009889	0.0405499	1.87254	10.5173	16	3761	regulation of biosynthetic process	0.0475512	GRB7;RELB;BRD2;VIPR2;KLF7;TSFM;TRIB1;AKAP8;IKZF1;CCT7;SIX2;PRDM10;EBF4;ZXDC;LBX2;AGRN
BP	GO:2000112	0.0408508	1.8908	9.65045	15	3451	regulation of cellular macromolecule biosynthetic process	0.0475512	GRB7;RELB;BRD2;KLF7;TSFM;TRIB1;AKAP8;IKZF1;CCT7;SIX2;PRDM10;EBF4;ZXDC;LBX2;AGRN
BP	GO:0051128	0.0408174	2.09376	5.50615	10	1969	regulation of cellular component organization	0.0475512	CAPZA1;CSNK1D;GNA12;PMAIP1;ADAM17;AKAP8;CCT7;PLXND1;ST7L;AGRN
BP	GO:0010557	0.0420572	2.25246	4.00727	8	1433	positive regulation of macromolecule biosynthetic process	0.0475512	RELB;KLF7;IKZF1;CCT7;SIX2;EBF4;ZXDC;AGRN
BP	GO:1901137	0.0381564	2.91219	1.87919	5	672	carbohydrate derivative biosynthetic process	0.0475512	EXTL1;GBAS;IMPDH1;VIPR2;AGRN
BP	GO:0040012	0.0389919	2.89397	1.89038	5	676	regulation of locomotion	0.0475512	GNA12;GRB7;ADAM17;TRIB1;PLXND1
BP	GO:0042060	0.043645	3.23254	1.33669	4	478	wound healing	0.0475512	CAPZA1;GNA12;ADAM17;LAT
BP	GO:0009165	0.0393501	4.25053	0.755034	3	270	nucleotide biosynthetic process	0.0475512	GBAS;IMPDH1;VIPR2
BP	GO:1901293	0.0404504	4.2024	0.763423	3	273	nucleoside phosphate biosynthetic process	0.0475512	GBAS;IMPDH1;VIPR2
BP	GO:0030098	0.0423191	4.12452	0.777405	3	278	lymphocyte differentiation	0.0475512	RELB;ADAM17;IKZF1
BP	GO:0042254	0.0426981	4.10928	0.780201	3	279	ribosome biogenesis	0.0475512	CSNK1D;FASTKD2;SHQ1
BP	GO:0007498	0.0384406	6.83486	0.310403	2	111	mesoderm development	0.0475512	IKZF1;SIX2
BP	GO:0002262	0.0397064	6.71076	0.315996	2	113	myeloid cell homeostasis	0.0475512	ADAM17;IKZF1
BP	GO:0000723	0.0422853	6.47551	0.327181	2	117	telomere maintenance	0.0475512	PRIM2;CCT7
BP	GO:0007173	0.0422853	6.47551	0.327181	2	117	epidermal growth factor receptor signaling pathway	0.0475512	GRB7;ADAM17
BP	GO:0007416	0.0422853	6.47551	0.327181	2	117	synapse assembly	0.0475512	PLXND1;AGRN
BP	GO:0006720	0.0435979	6.36392	0.332774	2	119	isoprenoid metabolic process	0.0475512	HMGCS1;AGRN
BP	GO:0007501	0.0384633	28.1085	0.0391499	1	14	mesodermal cell fate specification	0.0475512	SIX2
BP	GO:0030852	0.0384633	28.1085	0.0391499	1	14	regulation of granulocyte differentiation	0.0475512	TRIB1
BP	GO:0031293	0.0384633	28.1085	0.0391499	1	14	membrane protein intracellular domain proteolysis	0.0475512	ADAM17
BP	GO:0036315	0.0384633	28.1085	0.0391499	1	14	cellular response to sterol	0.0475512	HMGCS1
BP	GO:0002467	0.0411548	26.0989	0.0419463	1	15	germinal center formation	0.0475512	ADAM17
BP	GO:0010818	0.0411548	26.0989	0.0419463	1	15	T cell chemotaxis	0.0475512	ADAM17
BP	GO:0031065	0.0411548	26.0989	0.0419463	1	15	positive regulation of histone deacetylation	0.0475512	AKAP8
BP	GO:0032354	0.0411548	26.0989	0.0419463	1	15	response to follicle-stimulating hormone	0.0475512	HMGCS1
BP	GO:0046037	0.0411548	26.0989	0.0419463	1	15	GMP metabolic process	0.0475512	IMPDH1
BP	GO:0071380	0.0411548	26.0989	0.0419463	1	15	cellular response to prostaglandin E stimulus	0.0475512	AKAP8
BP	GO:0072283	0.0411548	26.0989	0.0419463	1	15	metanephric renal vesicle morphogenesis	0.0475512	SIX2
BP	GO:0007220	0.043839	24.3573	0.0447427	1	16	Notch receptor processing	0.0475512	ADAM17
BP	GO:0032461	0.043839	24.3573	0.0447427	1	16	positive regulation of protein oligomerization	0.0475512	PMAIP1
BP	GO:0051016	0.043839	24.3573	0.0447427	1	16	barbed-end actin filament capping	0.0475512	CAPZA1
BP	GO:0071371	0.043839	24.3573	0.0447427	1	16	cellular response to gonadotropin stimulus	0.0475512	HMGCS1
BP	GO:0071539	0.043839	24.3573	0.0447427	1	16	protein localization to centrosome	0.0475512	CSNK1D
BP	GO:1901798	0.043839	24.3573	0.0447427	1	16	positive regulation of signal transduction by p53 class mediator	0.0475512	PMAIP1
BP	GO:1902043	0.043839	24.3573	0.0447427	1	16	positive regulation of extrinsic apoptotic signaling pathway via death domain receptors	0.0475512	PMAIP1
BP	GO:1904948	0.043839	24.3573	0.0447427	1	16	midbrain dopaminergic neuron differentiation	0.0475512	CSNK1D
BP	GO:0032496	0.0442311	4.04942	0.791387	3	283	response to lipopolysaccharide	0.0477838	ADAM17;TRIB1;AKAP8
BP	GO:0051270	0.0447	2.78069	1.96309	5	702	regulation of cellular component movement	0.0480972	GNA12;GRB7;ADAM17;TRIB1;PLXND1
BP	GO:0030163	0.0451591	2.77233	1.96868	5	704	protein catabolic process	0.0483118	AMFR;CSNK1D;GNA12;PMAIP1;TRIB1
BP	GO:0007213	0.0465158	22.8333	0.0475391	1	17	G-protein coupled acetylcholine receptor signaling pathway	0.0483118	AGRN
BP	GO:0045063	0.0465158	22.8333	0.0475391	1	17	T-helper 1 cell differentiation	0.0483118	RELB
BP	GO:0095500	0.0465158	22.8333	0.0475391	1	17	acetylcholine receptor signaling pathway	0.0483118	AGRN
BP	GO:1901623	0.0465158	22.8333	0.0475391	1	17	regulation of lymphocyte chemotaxis	0.0483118	ADAM17
BP	GO:1903831	0.0465158	22.8333	0.0475391	1	17	signal transduction involved in cellular response to ammonium ion	0.0483118	AGRN
BP	GO:1905144	0.0465158	22.8333	0.0475391	1	17	response to acetylcholine	0.0483118	AGRN
BP	GO:1905145	0.0465158	22.8333	0.0475391	1	17	cellular response to acetylcholine	0.0483118	AGRN
BP	GO:2000406	0.0465158	22.8333	0.0475391	1	17	positive regulation of T cell migration	0.0483118	ADAM17
BP	GO:0034660	0.0482582	3.12336	1.38143	4	494	ncRNA metabolic process	0.0491853	CSNK1D;YARS2;SHQ1;TYW1B
BP	GO:0002237	0.0489948	3.87967	0.824944	3	295	response to molecule of bacterial origin	0.0491853	ADAM17;TRIB1;AKAP8
BP	GO:0006414	0.0483106	6.0017	0.352349	2	126	translational elongation	0.0491853	TSFM;MRPL42
BP	GO:0031664	0.0491853	21.4887	0.0503356	1	18	regulation of lipopolysaccharide-mediated signaling pathway	0.0491853	TRIB1
BP	GO:0043011	0.0491853	21.4887	0.0503356	1	18	myeloid dendritic cell differentiation	0.0491853	RELB
BP	GO:0048557	0.0491853	21.4887	0.0503356	1	18	embryonic digestive tract morphogenesis	0.0491853	SIX2
BP	GO:0060231	0.0491853	21.4887	0.0503356	1	18	mesenchymal to epithelial transition	0.0491853	SIX2
BP	GO:0072074	0.0491853	21.4887	0.0503356	1	18	kidney mesenchyme development	0.0491853	SIX2
BP	GO:0072077	0.0491853	21.4887	0.0503356	1	18	renal vesicle morphogenesis	0.0491853	SIX2
BP	GO:2000050	0.0491853	21.4887	0.0503356	1	18	regulation of non-canonical Wnt signaling pathway	0.0491853	CSNK1D
MF	GO:1901363	0.00932192	2.29268	13.4901	21	5108	heterocyclic compound binding	0.0238835	CSNK1D;GNA12;GRB7;IMPDH1;KIF3C;PRIM2;RELB;KLF7;TSFM;AKAP8;IKZF1;CCT7;SIX2;FASTKD2;MRPL42;YARS2;PRDM10;EBF4;ZXDC;LBX2;TYW1B
MF	GO:0003676	0.00951432	2.35281	9.06909	16	3434	nucleic acid binding	0.0238835	GRB7;IMPDH1;PRIM2;RELB;KLF7;TSFM;AKAP8;IKZF1;SIX2;FASTKD2;MRPL42;YARS2;PRDM10;EBF4;ZXDC;LBX2
MF	GO:0030674	0.0070307	8.35637	0.393505	3	149	protein binding, bridging	0.0238835	AMFR;GRB7;LAT
MF	GO:0060090	0.00914192	7.5696	0.433119	3	164	binding, bridging	0.0238835	AMFR;GRB7;LAT
MF	GO:0043177	0.00112814	46.9109	0.0501784	2	19	organic acid binding	0.0238835	HMGCS1;YARS2
MF	GO:0051539	0.00449388	22.1222	0.100357	2	38	4 iron, 4 sulfur cluster binding	0.0238835	PRIM2;TYW1B
MF	GO:0005070	0.00680795	17.6863	0.124126	2	47	SH3/SH2 adaptor activity	0.0238835	GRB7;LAT
MF	GO:0051536	0.0105638	13.9509	0.155817	2	59	iron-sulfur cluster binding	0.0238835	PRIM2;TYW1B
MF	GO:0051540	0.0105638	13.9509	0.155817	2	59	metal cluster binding	0.0238835	PRIM2;TYW1B
MF	GO:0002950	0.00264097	#DIV/0!	0.00264097	1	1	ceramide phosphoethanolamine synthase activity	0.0238835	SGMS1
MF	GO:0072545	0.00264097	#DIV/0!	0.00264097	1	1	tyrosine binding	0.0238835	YARS2
MF	GO:0003896	0.00527515	388.111	0.00528194	1	2	DNA primase activity	0.0238835	PRIM2
MF	GO:0003938	0.00527515	388.111	0.00528194	1	2	IMP dehydrogenase activity	0.0238835	IMPDH1
MF	GO:0004421	0.00527515	388.111	0.00528194	1	2	hydroxymethylglutaryl-CoA synthase activity	0.0238835	HMGCS1
MF	GO:0004831	0.00527515	388.111	0.00528194	1	2	tyrosine-tRNA ligase activity	0.0238835	YARS2
MF	GO:0004999	0.00790257	194.042	0.00792291	1	3	vasoactive intestinal polypeptide receptor activity	0.0238835	VIPR2
MF	GO:0030060	0.00790257	194.042	0.00792291	1	3	L-malate dehydrogenase activity	0.0238835	MDH1B
MF	GO:0031752	0.00790257	194.042	0.00792291	1	3	D5 dopamine receptor binding	0.0238835	GNA12
MF	GO:0033188	0.00790257	194.042	0.00792291	1	3	sphingomyelin synthase activity	0.0238835	SGMS1
MF	GO:0035374	0.00790257	194.042	0.00792291	1	3	chondroitin sulfate binding	0.0238835	AGRN
MF	GO:0047493	0.00790257	194.042	0.00792291	1	3	ceramide cholinephosphotransferase activity	0.0238835	SGMS1
MF	GO:0050508	0.00790257	194.042	0.00792291	1	3	glucuronosyl-N-acetylglucosaminyl-proteoglycan 4-alpha-N-acetylglucosaminyltransferase activity	0.0238835	EXTL1
MF	GO:1904288	0.0105232	129.352	0.0105639	1	4	BAT3 complex binding	0.0238835	AMFR
MF	GO:0097159	0.01119	2.24099	13.6855	21	5182	organic cyclic compound binding	0.0242451	CSNK1D;GNA12;GRB7;IMPDH1;KIF3C;PRIM2;RELB;KLF7;TSFM;AKAP8;IKZF1;CCT7;SIX2;FASTKD2;MRPL42;YARS2;PRDM10;EBF4;ZXDC;LBX2;TYW1B
MF	GO:0046912	0.0131372	97.0069	0.0132049	1	5	transferase activity, transferring acyl groups, acyl groups converted into alkyl on transfer	0.0273253	HMGCS1
MF	GO:0035591	0.0138571	12.0407	0.179586	2	68	signaling adaptor activity	0.0277142	GRB7;LAT
MF	GO:0005138	0.0183449	64.662	0.0184868	1	7	interleukin-6 receptor binding	0.034069	ADAM17
MF	GO:0016615	0.0183449	64.662	0.0184868	1	7	malate dehydrogenase activity	0.034069	MDH1B
MF	GO:0002162	0.0209387	55.4206	0.0211278	1	8	dystroglycan binding	0.0362937	AGRN
MF	GO:0033691	0.0209387	55.4206	0.0211278	1	8	sialic acid binding	0.0362937	AGRN
MF	GO:0017154	0.0235258	48.4896	0.0237687	1	9	semaphorin receptor activity	0.037071	PLXND1
MF	GO:1904264	0.0235258	48.4896	0.0237687	1	9	ubiquitin protein ligase activity involved in ERAD pathway	0.037071	AMFR
MF	GO:1990381	0.0235258	48.4896	0.0237687	1	9	ubiquitin-specific protease binding	0.037071	AMFR
MF	GO:0001948	0.02598	8.52842	0.250892	2	95	glycoprotein binding	0.0397341	CSNK1D;AGRN
MF	GO:0016616	0.0329104	7.47547	0.285225	2	108	oxidoreductase activity, acting on the CH-OH group of donors, NAD or NADP as acceptor	0.0439505	IMPDH1;MDH1B
MF	GO:0050321	0.0312474	35.2576	0.0316916	1	12	tau-protein kinase activity	0.0439505	CSNK1D
MF	GO:0055106	0.0312474	35.2576	0.0316916	1	12	ubiquitin-protein transferase regulator activity	0.0439505	TRIB1
MF	GO:0034450	0.0338081	32.3171	0.0343326	1	13	ubiquitin-ubiquitin ligase activity	0.0439505	AMFR
MF	GO:0055103	0.0338081	32.3171	0.0343326	1	13	ligase regulator activity	0.0439505	TRIB1
MF	GO:0070742	0.0338081	32.3171	0.0343326	1	13	C2H2 zinc finger domain binding	0.0439505	ZXDC
MF	GO:0010181	0.0389096	27.6964	0.0396146	1	15	FMN binding	0.0449622	TYW1B
MF	GO:0031434	0.0389096	27.6964	0.0396146	1	15	mitogen-activated protein kinase kinase binding	0.0449622	TRIB1
MF	GO:0034237	0.0389096	27.6964	0.0396146	1	15	protein kinase A regulatory subunit binding	0.0449622	AKAP8
MF	GO:0050780	0.0389096	27.6964	0.0396146	1	15	dopamine receptor binding	0.0449622	GNA12
MF	GO:0070577	0.0389096	27.6964	0.0396146	1	15	lysine-acetylated histone binding	0.0449622	BRD2
MF	GO:0030275	0.0414505	25.8481	0.0422555	1	16	LRR domain binding	0.0458602	ZXDC
MF	GO:0043395	0.0414505	25.8481	0.0422555	1	16	heparan sulfate proteoglycan binding	0.0458602	AGRN
MF	GO:0016614	0.0448053	6.27982	0.338044	2	128	oxidoreductase activity, acting on CH-OH group of donors	0.0475485	IMPDH1;MDH1B
MF	GO:0003746	0.0439849	24.2309	0.0448965	1	17	translation elongation factor activity	0.0475485	TSFM
MF	GO:0005112	0.0465128	22.8039	0.0475375	1	18	Notch binding	0.0483733	ADAM17
MF	GO:0016780	0.0490342	21.5355	0.0501784	1	19	phosphotransferase activity, for other substituted phosphate groups	0.0490342	SGMS1
MF	GO:0031683	0.0490342	21.5355	0.0501784	1	19	G-protein beta/gamma-subunit complex binding	0.0490342	GNA12
CC	GO:0044424	0.0299548	2.70052	31.7493	37	11748	intracellular part	0.0409612	AMFR;CAPZA1;CSNK1D;EXTL1;GBAS;GNA12;GRB7;HMGCS1;IMPDH1;KIF3C;PMAIP1;PRIM2;RELB;BRD2;ADAM17;KLF7;TSFM;TRIB1;AKAP8;IKZF1;CCT7;SIX2;FASTKD2;LAT;MRPL42;YARS2;CCNJ;SHQ1;PRDM10;EBF4;ZXDC;KREMEN2;LBX2;MDH1B;KCTD11;SGMS1;AGRN
CC	GO:0043229	0.0216308	2.34338	27.6739	34	10240	intracellular organelle	0.0409612	AMFR;CAPZA1;CSNK1D;EXTL1;GBAS;GRB7;HMGCS1;IMPDH1;KIF3C;PMAIP1;PRIM2;RELB;BRD2;ADAM17;KLF7;TSFM;TRIB1;AKAP8;IKZF1;CCT7;SIX2;FASTKD2;LAT;MRPL42;YARS2;CCNJ;SHQ1;PRDM10;EBF4;ZXDC;KREMEN2;LBX2;SGMS1;AGRN
CC	GO:0030054	0.0165493	2.72992	3.35654	8	1242	cell junction	0.0409612	CAPZA1;CSNK1D;GNA12;GRB7;IMPDH1;ADAM17;LAT;AGRN
CC	GO:0005912	0.0279753	3.1756	1.72691	5	639	adherens junction	0.0409612	CAPZA1;CSNK1D;GNA12;GRB7;ADAM17
CC	GO:0070161	0.0303416	3.104	1.76475	5	653	anchoring junction	0.0409612	CAPZA1;CSNK1D;GNA12;GRB7;ADAM17
CC	GO:0005759	0.0171718	4.3732	0.997232	4	369	mitochondrial matrix	0.0409612	TSFM;FASTKD2;MRPL42;YARS2
CC	GO:0000838	0.00270252	#DIV/0!	0.00270252	1	1	Hrd1p ubiquitin ligase ERAD-M complex	0.0409612	AMFR
CC	GO:1990077	0.00539792	378.225	0.00540505	1	2	primosome complex	0.0409612	PRIM2
CC	GO:0000138	0.0107674	126.058	0.0108101	1	4	Golgi trans cisterna	0.0409612	SGMS1
CC	GO:0000836	0.0134415	94.5375	0.0135126	1	5	Hrd1p ubiquitin ligase complex	0.0409612	AMFR
CC	GO:0031618	0.0134415	94.5375	0.0135126	1	5	nuclear pericentric heterochromatin	0.0409612	IKZF1
CC	GO:0000835	0.0161086	75.625	0.0162151	1	6	ER ubiquitin ligase complex	0.0409612	AMFR
CC	GO:0033256	0.0187687	63.0167	0.0189177	1	7	I-kappaB/NF-kappaB complex	0.0409612	RELB
CC	GO:0001939	0.0214217	54.0107	0.0216202	1	8	female pronucleus	0.0409612	AKAP8
CC	GO:0002199	0.0214217	54.0107	0.0216202	1	8	zona pellucida receptor complex	0.0409612	CCT7
CC	GO:0008290	0.0214217	54.0107	0.0216202	1	8	F-actin capping protein complex	0.0409612	CAPZA1
CC	GO:0002116	0.0240677	47.2563	0.0243227	1	9	semaphorin receptor complex	0.0409612	PLXND1
CC	GO:0005832	0.0240677	47.2563	0.0243227	1	9	chaperonin-containing T-complex	0.0409612	CCT7
CC	GO:0036513	0.0267068	42.0028	0.0270252	1	10	Derlin-1 retrotranslocation complex	0.0409612	AMFR
CC	GO:0071203	0.0267068	42.0028	0.0270252	1	10	WASH complex	0.0409612	CAPZA1
CC	GO:0005739	0.0337904	2.35706	3.83488	8	1419	mitochondrion	0.0418427	GBAS;PMAIP1;TSFM;AKAP8;CCT7;FASTKD2;MRPL42;YARS2
CC	GO:0005721	0.0345822	31.4958	0.0351328	1	13	pericentric heterochromatin	0.0418427	IKZF1
CC	GO:0000153	0.0371935	29.0712	0.0378353	1	14	cytoplasmic ubiquitin ligase complex	0.0418427	AMFR
CC	GO:0045120	0.0371935	29.0712	0.0378353	1	14	pronucleus	0.0418427	AKAP8
CC	GO:0005634	0.0416241	1.80389	16.0449	22	5937	nucleus	0.042268	AMFR;CSNK1D;HMGCS1;IMPDH1;PMAIP1;PRIM2;RELB;BRD2;KLF7;TSFM;TRIB1;AKAP8;IKZF1;SIX2;LAT;CCNJ;SHQ1;PRDM10;EBF4;ZXDC;LBX2;SGMS1
CC	GO:0030176	0.0391608	6.75484	0.313493	2	116	integral component of endoplasmic reticulum membrane	0.042268	AMFR;SGMS1
CC	GO:0031227	0.042268	6.46886	0.327005	2	121	intrinsic component of endoplasmic reticulum membrane	0.042268	AMFR;SGMS1

## Sheet: CLL_FvsM_XDMPs_GO
GOtype	GOID	Pvalue	OddsRatio	ExpCount	Count	Size	Term	fdr	SelectedGene
BP	GO:0071840	0.00144196	1.73359	112.73	130	201	cellular component organization or biogenesis	0.0349735	HUWE1;BCAP31;SLC9A6;PRDX4;CETN2;STAG2;UTP14A;MSL3;PIM2;IL1RAPL1;WDR45;ATG4A;RAB39B;DACH2;COL4A5;COL4A6;SLITRK4;AMOT;ZDHHC15;H2BFWT;DDX3X;ARX;DIAPH2;DKC1;DLG3;DMD;DRP2;EFNB1;VMA21;ABCD1;F8;ACSL4;FHL1;IQSEC2;PHF8;FLNA;CENPI;G6PD;MAP7D2;EGFL6;GATA1;GDI1;NOX1;GJB1;SRPX2;GPM6B;ATP11C;TMSB15B;MCTS1;SH3KBP1;HSD17B10;HCFC1;HMGB3;VSIG1;SHROOM2;IRAK1;AR;KCND1;L1CAM;USP27X;MCF2;MECP2;MID1;MSN;MTM1;NAP1L3;ND…
BP	GO:0016043	0.00233157	1.68895	111.608	128	199	cellular component organization	0.0349735	HUWE1;BCAP31;SLC9A6;PRDX4;CETN2;STAG2;MSL3;PIM2;IL1RAPL1;WDR45;ATG4A;RAB39B;DACH2;COL4A5;COL4A6;SLITRK4;AMOT;ZDHHC15;H2BFWT;DDX3X;ARX;DIAPH2;DKC1;DLG3;DMD;DRP2;EFNB1;VMA21;ABCD1;F8;ACSL4;FHL1;IQSEC2;PHF8;FLNA;CENPI;G6PD;MAP7D2;EGFL6;GATA1;GDI1;NOX1;GJB1;SRPX2;GPM6B;ATP11C;TMSB15B;MCTS1;SH3KBP1;HSD17B10;HCFC1;HMGB3;VSIG1;SHROOM2;IRAK1;AR;KCND1;L1CAM;USP27X;MCF2;MECP2;MID1;MSN;MTM1;NAP1L3;NDP;NDUFA…
BP	GO:0030198	0.00522036	#DIV/0!	5.04762	9	9	extracellular matrix organization	0.0391527	PRDX4;COL4A5;COL4A6;EGFL6;NOX1;GPM6B;ATP7A;BGN;TIMP1
BP	GO:0043062	0.00522036	#DIV/0!	5.04762	9	9	extracellular structure organization	0.0391527	PRDX4;COL4A5;COL4A6;EGFL6;NOX1;GPM6B;ATP7A;BGN;TIMP1
BP	GO:0044763	0.0446091	1.38468	218.169	228	389	single-organism cellular process	0.0475176	HUWE1;BCAP31;RRAGB;CDX4;SLC9A6;PRDX4;CETN2;STAG2;MSL3;PIM2;IL1RAPL1;WDR45;CA5B;VSIG4;PNMA5;ATG4A;RAB39B;COL4A5;COL4A6;SLITRK4;PTCHD1;UPRT;GPR119;DOCK11;ASB11;ASB9;RAB40A;ASB12;AMOT;FAAH2;ZDHHC15;DCX;DDX3X;ARX;FAM9A;DIAPH2;DLG3;DMD;DRP2;TSC22D3;DUSP9;EDA;NR0B1;EFNB1;NRK;ABCD1;F8;ACSL4;GPC4;FHL1;IQSEC2;PHF8;SEPT6;FLNA;ARHGEF9;CENPI;G6PD;GABRA3;GABRE;MAP7D2;EGFL6;GATA1;IL1RAPL2;ITGB1BP2;SRPK3;GDI1;N…
BP	GO:0007267	0.0119214	2.14286	28.0423	36	50	cell-cell signaling	0.0475176	GPR119;DDX3X;DLG3;EDA;EFNB1;GPC4;IQSEC2;GATA1;GJB1;GLRA2;GRIA3;SH3KBP1;XIAP;HTR2C;AR;SH2D1A;MECP2;NDP;OPHN1;CDK16;PHEX;PLP1;NLGN3;TMEM27;NLGN4X;PORCN;SYN1;SYP;TBL1X;BTK;KDM6A;GPR101;CASK;APLN;GPR50;SYTL4
BP	GO:1901135	0.0371554	1.87812	25.7989	32	46	carbohydrate derivative metabolic process	0.0475176	UPRT;DLG3;GPC4;G6PD;GATA1;GLA;HTR2C;IDS;ARSH;STS;ARSD;ARSE;MECP2;MPP1;PGAM4;NDUFA1;CFP;PFKFB1;ATP7A;NDUFB11;AVPR2;PRPS1;CTPS2;CHST7;RENBP;BGN;PORCN;TAZ;OGT;CASK;HS6ST2;ITM2A
BP	GO:0030030	0.0454374	1.9069	22.4339	28	40	cell projection organization	0.0475176	SLC9A6;IL1RAPL1;SLITRK4;ARX;EFNB1;ACSL4;FLNA;GDI1;L1CAM;MCF2;MECP2;OPHN1;PAK3;CDK16;PLP1;PLXNB3;ATP7A;NLGN3;PLXNA3;ZNF280C;RPGR;TRPC5;USP9X;CUL4B;SLITRK2;OFD1;AKAP4;ARHGEF6
BP	GO:0051130	0.0415792	2.03925	19.6296	25	35	positive regulation of cellular component organization	0.0475176	HUWE1;IL1RAPL1;SLITRK4;DKC1;FLNA;NOX1;SRPX2;AR;L1CAM;MECP2;MSN;PAK3;FOXP3;PLXNB3;NLGN3;ATRX;PLXNA3;TMEM27;WNK3;TAF1;TRPC5;CUL4B;SLITRK2;OGT;FRMPD4
BP	GO:0046903	0.0455739	2.0791	17.9471	23	32	secretion	0.0475176	IL1RAPL1;UPRT;GPR119;F8;FLNA;HTR2C;MAOB;MECP2;FOXP3;CDK16;TLR8;ATP7A;AVPR2;TMEM27;WNK3;SYN1;BTK;TIMP1;CASK;APLN;RAB9A;SYTL4;CD40LG
BP	GO:0061564	0.044954	2.58543	11.7778	16	21	axon development	0.0475176	SLC9A6;SLITRK4;ARX;EFNB1;GDI1;L1CAM;OPHN1;PAK3;PLP1;PLXNB3;NLGN3;PLXNA3;ZNF280C;TRPC5;USP9X;SLITRK2
BP	GO:0007268	0.0471167	2.82072	10.0952	14	18	chemical synaptic transmission	0.0475176	DLG3;IQSEC2;GLRA2;GRIA3;HTR2C;MECP2;OPHN1;PLP1;NLGN3;NLGN4X;SYN1;SYP;CASK;SYTL4
BP	GO:0098916	0.0471167	2.82072	10.0952	14	18	anterograde trans-synaptic signaling	0.0475176	DLG3;IQSEC2;GLRA2;GRIA3;HTR2C;MECP2;OPHN1;PLP1;NLGN3;NLGN4X;SYN1;SYP;CASK;SYTL4
BP	GO:0099536	0.0471167	2.82072	10.0952	14	18	synaptic signaling	0.0475176	DLG3;IQSEC2;GLRA2;GRIA3;HTR2C;MECP2;OPHN1;PLP1;NLGN3;NLGN4X;SYN1;SYP;CASK;SYTL4
BP	GO:0099537	0.0471167	2.82072	10.0952	14	18	trans-synaptic signaling	0.0475176	DLG3;IQSEC2;GLRA2;GRIA3;HTR2C;MECP2;OPHN1;PLP1;NLGN3;NLGN4X;SYN1;SYP;CASK;SYTL4
BP	GO:0050808	0.0122564	5.26393	8.4127	13	15	synapse organization	0.0475176	SLC9A6;IL1RAPL1;RAB39B;COL4A5;SLITRK4;DRP2;SRPX2;MECP2;PAK3;NLGN3;NLGN4X;SLITRK2;FRMPD4
BP	GO:0044770	0.0305862	4.42508	7.29101	11	13	cell cycle phase transition	0.0475176	CETN2;PIM2;DDX3X;FHL1;PHF8;RPA4;POLA1;HAUS7;CUL4B;OFD1;CCNB3
BP	GO:0044772	0.0305862	4.42508	7.29101	11	13	mitotic cell cycle phase transition	0.0475176	CETN2;PIM2;DDX3X;FHL1;PHF8;RPA4;POLA1;HAUS7;CUL4B;OFD1;CCNB3
BP	GO:0006790	0.015814	8.05195	6.16931	10	11	sulfur compound metabolic process	0.0475176	ACSL4;ACOT9;G6PD;IDS;PDHA1;PDK3;CHST7;BGN;TKTL1;HS6ST2
BP	GO:0009100	0.0475176	4.00974	6.73016	10	12	glycoprotein metabolic process	0.0475176	GATA1;IDS;CFP;ATP7A;CHST7;BGN;PORCN;OGT;HS6ST2;ITM2A
BP	GO:0032259	0.0429585	6.4	5.04762	8	9	methylation	0.0475176	FTSJ1;HSD17B10;MECP2;ATRX;BCOR;SUV39H1;KDM6A;OGT
BP	GO:0043414	0.0429585	6.4	5.04762	8	9	macromolecule methylation	0.0475176	FTSJ1;HSD17B10;MECP2;ATRX;BCOR;SUV39H1;KDM6A;OGT
BP	GO:0007411	0.0169503	#DIV/0!	3.92593	7	7	axon guidance	0.0475176	ARX;EFNB1;L1CAM;OPHN1;PLXNB3;PLXNA3;ZNF280C
BP	GO:0044272	0.0169503	#DIV/0!	3.92593	7	7	sulfur compound biosynthetic process	0.0475176	ACSL4;ACOT9;PDHA1;PDK3;CHST7;BGN;HS6ST2
BP	GO:0097485	0.0169503	#DIV/0!	3.92593	7	7	neuron projection guidance	0.0475176	ARX;EFNB1;L1CAM;OPHN1;PLXNB3;PLXNA3;ZNF280C
BP	GO:0006479	0.030478	#DIV/0!	3.36508	6	6	protein methylation	0.0475176	MECP2;ATRX;BCOR;SUV39H1;KDM6A;OGT
BP	GO:0008213	0.030478	#DIV/0!	3.36508	6	6	protein alkylation	0.0475176	MECP2;ATRX;BCOR;SUV39H1;KDM6A;OGT
BP	GO:0016571	0.030478	#DIV/0!	3.36508	6	6	histone methylation	0.0475176	MECP2;ATRX;BCOR;SUV39H1;KDM6A;OGT
BP	GO:0021700	0.030478	#DIV/0!	3.36508	6	6	developmental maturation	0.0475176	ZDHHC15;G6PD;MECP2;PLP1;SYP;BTK
BP	GO:0035725	0.030478	#DIV/0!	3.36508	6	6	sodium ion transmembrane transport	0.0475176	SLC9A6;DMD;SHROOM2;WNK3;SLC6A8;SLC9A7
MF	GO:0005102	0.00220441	3.55345	18.9511	27	33	receptor binding	0.00220441	BCAP31;IL1RAPL1;DIAPH2;DLG3;EDA;NR0B1;EFNB1;FLNA;EGFL6;ITGB1BP2;GLA;SRPX2;PCSK1N;AR;MSN;NDP;OPHN1;NLGN3;NLGN4X;TIMP1;IRS4;IKBKG;CASK;APLN;MED14;SYTL4;CD40LG
CC	GO:0000323	0.00142469	7.09938	11.4094	18	20	lytic vacuole	0.0178087	RRAGB;CLCN5;VMA21;GPC4;GLA;ATP11C;IDS;STS;ARSD;GPR143;TLR7;TLR8;BGN;BTK;UBA1;AP1S2;GYG2;RAB9A
CC	GO:0005764	0.00142469	7.09938	11.4094	18	20	lysosome	0.0178087	RRAGB;CLCN5;VMA21;GPC4;GLA;ATP11C;IDS;STS;ARSD;GPR143;TLR7;TLR8;BGN;BTK;UBA1;AP1S2;GYG2;RAB9A
CC	GO:0030054	0.00583468	2.40789	27.3826	36	48	cell junction	0.0341578	AMOT;DDX3X;DLG3;DMD;DRP2;FHL1;FLNA;SMPX;GABRA3;GABRE;NOX1;GJB1;SRPX2;GLRA2;GRIA3;SH3KBP1;HCFC1;SHROOM2;L1CAM;MSN;OPHN1;CDK16;NLGN3;PLXNA3;NLGN4X;RPS4X;WNK3;SYN1;SYP;UBA1;ZNF185;POF1B;CD99L2;CASK;CLDN2;STARD8
CC	GO:0030055	0.00683155	9.32927	7.41611	12	13	cell-substrate junction	0.0341578	DMD;FHL1;FLNA;SMPX;SH3KBP1;L1CAM;MSN;RPS4X;ZNF185;CD99L2;CASK;STARD8
CC	GO:0043235	0.00683155	9.32927	7.41611	12	13	receptor complex	0.0341578	GPR119;DLG3;GABRA3;GABRE;GRIA3;IL13RA1;IRAK1;TLR7;PLXNB3;PLXNA3;PORCN;GPR101
CC	GO:0044444	0.0140169	1.46409	152.315	166	267	cytoplasmic part	0.0466798	HUWE1;BCAP31;RRAGB;SLC9A6;PRDX4;CETN2;STAG2;WDR45;PRAF2;CA5B;ATG4A;RAB39B;CLCN4;CLCN5;COL4A5;COL4A6;UPRT;DOCK11;ASB9;PABPC5;AMOT;ZDHHC15;DCX;DDX3X;DIAPH2;DMD;DNASE1L1;TSC22D3;DUSP9;EDA;NR0B1;EIF1AX;SLC25A43;VMA21;ABCD1;F8;ACSL4;GPC4;FHL1;SEPT6;FLNA;ARHGEF9;ACOT9;SMPX;CENPI;G6PD;ITGB1BP2;GDI1;NOX1;GJB1;GLA;PCSK1N;GLUD2;ATP11C;GRIA3;MCTS1;SH3KBP1;HSD17B10;HCCS;HCFC1;XIAP;IDS;DGAT2L6;ARSH;SHROOM2;IR…
CC	GO:0016021	0.0410782	1.40872	94.1275	104	165	integral component of membrane	0.0466798	ARMCX4;BCAP31;SLC9A6;IL1RAPL1;PRAF2;VSIG4;CLCN4;CLCN5;SLITRK4;PTCHD1;GPR119;TEX28;FMR1NB;FAAH2;ZDHHC15;DLG3;EDA;EFNB1;SLC25A43;VMA21;ABCD1;ACSL4;GPC4;GABRA3;GABRE;IL1RAPL2;NOX1;GJB1;GPR82;P2RY10;GLRA2;GPM6B;CXCR3;GPR34;ATP11C;GRIA3;GRPR;HTR2C;VSIG1;LHFPL1;OR13H1;CXorf66;DGAT2L6;ARSH;IGSF1;IL2RG;IL13RA1;IRAK1;KCND1;L1CAM;STS;MAOA;MAOB;MPP1;NDUFA1;ATP2B3;GPR143;NSDHL;ZDHHC9;TLR7;ARMCX1;TLR8;MBTPS2;…
CC	GO:0043228	0.0302367	1.50684	71.3087	81	125	non-membrane-bounded organelle	0.0466798	BCAP31;CETN2;STAG2;UTP14A;AMOT;FMR1NB;FAAH2;H2BFWT;DCX;DDX3X;FAM9A;DIAPH2;DKC1;DLG3;DMD;DRP2;EDA;NR0B1;ACSL4;PHF8;SEPT6;FLNA;LDOC1;SMPX;CENPI;G6PD;MAP7D2;ITGB1BP2;TMSB15B;MCTS1;RPA4;SH3KBP1;CTAG2;HMGB3;SHROOM2;IRAK1;AR;MCF2;MECP2;MID1;MPP1;MSN;MTM1;NONO;OPHN1;NSDHL;CDK16;PIN4;PLS3;POLA1;ATRX;ERCC6L;GDPD2;HAUS7;NKRF;THOC2;NLGN4X;MID1IP1;RBM3;RP2;RPGR;RPL10;RPS4X;SUV39H1;SYN1;TBL1X;UBA1;ZNF185;BRCC…
CC	GO:0043232	0.0302367	1.50684	71.3087	81	125	intracellular non-membrane-bounded organelle	0.0466798	BCAP31;CETN2;STAG2;UTP14A;AMOT;FMR1NB;FAAH2;H2BFWT;DCX;DDX3X;FAM9A;DIAPH2;DKC1;DLG3;DMD;DRP2;EDA;NR0B1;ACSL4;PHF8;SEPT6;FLNA;LDOC1;SMPX;CENPI;G6PD;MAP7D2;ITGB1BP2;TMSB15B;MCTS1;RPA4;SH3KBP1;CTAG2;HMGB3;SHROOM2;IRAK1;AR;MCF2;MECP2;MID1;MPP1;MSN;MTM1;NONO;OPHN1;NSDHL;CDK16;PIN4;PLS3;POLA1;ATRX;ERCC6L;GDPD2;HAUS7;NKRF;THOC2;NLGN4X;MID1IP1;RBM3;RP2;RPGR;RPL10;RPS4X;SUV39H1;SYN1;TBL1X;UBA1;ZNF185;BRCC…
CC	GO:0012505	0.0402272	1.48412	66.1745	75	116	endomembrane system	0.0466798	BCAP31;RRAGB;SLC9A6;PRDX4;PRAF2;RAB39B;CLCN4;CLCN5;COL4A5;COL4A6;ZDHHC15;H2BFWT;DIAPH2;DNASE1L1;EDA;VMA21;F8;ACSL4;GPC4;PHF8;SEPT6;GDI1;NOX1;GJB1;GLA;PCSK1N;ATP11C;DGAT2L6;ARSH;IRAK1;STS;ARSD;ARSE;MTM1;ATP2B3;GPR143;TBC1D25;PAK3;NSDHL;ZDHHC9;CDK16;TLR7;TLR8;MBTPS2;CFP;PHEX;ATP7A;POLA1;NUP62CL;AVPR2;NKRF;CHST7;RP2;RPGR;RPL10;BGN;TRAPPC2;PORCN;SSR4;SYN1;SYP;TIMP1;UBA1;SLC35A2;TMEM187;SLC9A7;AP1S2;F…
CC	GO:0005794	0.0275595	1.90263	29.094	36	51	Golgi apparatus	0.0466798	BCAP31;RRAGB;RAB39B;CLCN5;ZDHHC15;DIAPH2;F8;GPC4;GDI1;GLA;PCSK1N;STS;ARSE;ATP2B3;GPR143;ZDHHC9;TLR7;TLR8;MBTPS2;PHEX;ATP7A;AVPR2;CHST7;RP2;RPGR;BGN;TRAPPC2;SYN1;SLC35A2;SLC9A7;AP1S2;HS6ST2;MMGT1;RAB9A;SYAP1;ITM2A
CC	GO:0005773	0.0245641	2.00927	26.2416	33	46	vacuole	0.0466798	RRAGB;SLC9A6;PRAF2;CLCN4;CLCN5;DIAPH2;VMA21;GPC4;NOX1;GLA;ATP11C;IDS;IRAK1;STS;ARSD;MTM1;GPR143;TBC1D25;PAK3;TLR7;TLR8;ATP7A;AVPR2;BGN;BTK;UBA1;SLC9A7;AP1S2;GYG2;CCDC120;MMGT1;RAB9A;SYTL4
CC	GO:0044437	0.0374224	2.46625	14.2617	19	25	vacuolar part	0.0466798	RRAGB;SLC9A6;PRAF2;CLCN4;CLCN5;GPC4;GLA;ATP11C;IDS;IRAK1;GPR143;TLR7;TLR8;BGN;UBA1;SLC9A7;AP1S2;GYG2;MMGT1
CC	GO:0070161	0.0183101	3.31579	11.9799	17	21	anchoring junction	0.0466798	DDX3X;FHL1;FLNA;SMPX;SH3KBP1;HCFC1;SHROOM2;L1CAM;MSN;RPS4X;WNK3;UBA1;ZNF185;POF1B;CD99L2;CASK;STARD8
CC	GO:0000139	0.0389874	2.90769	10.8389	15	19	Golgi membrane	0.0466798	BCAP31;CLCN5;F8;ZDHHC9;TLR7;TLR8;MBTPS2;CHST7;TRAPPC2;SLC35A2;SLC9A7;AP1S2;HS6ST2;MMGT1;RAB9A
CC	GO:0005912	0.0389874	2.90769	10.8389	15	19	adherens junction	0.0466798	DDX3X;FHL1;FLNA;SMPX;SH3KBP1;HCFC1;SHROOM2;L1CAM;MSN;RPS4X;WNK3;ZNF185;CD99L2;CASK;STARD8
CC	GO:0009986	0.0389874	2.90769	10.8389	15	19	cell surface	0.0466798	IL1RAPL1;AMOT;DMD;GPC4;SEPT6;SRPX2;CXCR3;IL2RG;L1CAM;NDP;PLXNB3;NLGN3;NLGN4X;BGN;CD40LG
CC	GO:0005924	0.0112807	8.52584	6.84564	11	12	cell-substrate adherens junction	0.0466798	FHL1;FLNA;SMPX;SH3KBP1;L1CAM;MSN;RPS4X;ZNF185;CD99L2;CASK;STARD8
CC	GO:0005813	0.0357511	4.2462	7.41611	11	13	centrosome	0.0466798	CETN2;G6PD;CTAG2;ERCC6L;HAUS7;RP2;RPGR;MAP7D3;UXT;OFD1;SYTL4
CC	GO:0030133	0.0357511	4.2462	7.41611	11	13	transport vesicle	0.0466798	VMA21;F8;SEPT6;CDK16;ATP7A;BGN;SYN1;SYP;TMEM187;RAB9A;SYTL4
CC	GO:0005925	0.0184983	7.72727	6.27517	10	11	focal adhesion	0.0466798	FHL1;FLNA;SH3KBP1;L1CAM;MSN;RPS4X;ZNF185;CD99L2;CASK;STARD8
CC	GO:0005811	0.0338139	#DIV/0!	3.42282	6	6	lipid particle	0.0466798	BCAP31;FAAH2;ACSL4;IRAK1;NSDHL;PNPLA4
CC	GO:0045202	0.0432703	2.08439	18.8255	24	33	synapse	0.0470329	SLC9A6;IL1RAPL1;COL4A5;DLG3;DMD;DRP2;EFNB1;SEPT6;GABRA3;GABRE;SRPX2;GLRA2;GRIA3;SH3KBP1;MECP2;OPHN1;CDK16;NLGN3;NLGN4X;SYN1;SYP;CASK;SYTL4;FRMPD4
CC	GO:0005765	0.0485162	6.14458	5.13423	8	9	lysosomal membrane	0.0485162	RRAGB;CLCN5;ATP11C;GPR143;TLR7;TLR8;UBA1;AP1S2
CC	GO:0098852	0.0485162	6.14458	5.13423	8	9	lytic vacuole membrane	0.0485162	RRAGB;CLCN5;ATP11C;GPR143;TLR7;TLR8;UBA1;AP1S2

## Sheet: CLL_MvsF_Sig_RNAm
	SYMBOL	ENTREZID	GENENAME	TXCHROM	logFC	AveExpr	t	P.Value	adj.P.Val	B	CLLFemaleMean	CLLMaleMean	deltaCLL	ConFemaleMean	ConMaleMean	deltaCon	Con_MvsF_adjPvalue	is.in.DNAm
TSIX	TSIX	9383	TSIX transcript, XIST antisense RNA	chrX	-4.84997	-2.54597	-19.9864	5.62761e-47	4.24181e-43	70.3501	0.332154	-4.35553	-4.68768	-1.64705	-2.84532	-1.19826	0.232071
MAP7D2	MAP7D2	256714	MAP7 domain containing 2	chrX	-4.72099	-0.578501	-10.7257	6.18595e-21	2.33133e-17	30.9266	1.54491	-2.8886	-4.43351	1.77803	1.41384	-0.364195	0.925476	TRUE
ERCC6L	ERCC6L	54821	ERCC excision repair 6 like, spindle assembly checkpoint helicase	chrX	-2.00563	1.64284	-9.83447	1.95489e-18	4.91167e-15	29.0609	2.45859	0.47831	-1.98028	3.13618	2.9614	-0.174779	0.956406	TRUE
CA5BP1	CA5BP1	340591	carbonic anhydrase 5B pseudogene 1	chrX	-0.658815	3.21679	-9.42361	2.65827e-17	5.72477e-14	28.1425	3.80575	3.17136	-0.634396	2.74025	2.48639	-0.25386	0.443726
ZRSR2	ZRSR2	8233	zinc finger CCCH-type, RNA binding motif and serine/arginine rich 2	chrX	-0.821298	5.27735	-8.51538	7.47778e-15	1.0248e-11	23.1702	6.01549	5.25705	-0.758444	4.49261	4.36646	-0.126153	0.949287	TRUE
TXLNG	TXLNG	55787	taxilin gamma	chrX	-0.76634	5.5168	-8.03917	1.31807e-13	1.65582e-10	20.4285	6.12713	5.40355	-0.723581	5.14178	4.90725	-0.234538	0.811025
EIF1AX	EIF1AX	1964	eukaryotic translation initiation factor 1A, X-linked	chrX	-0.570108	5.94634	-7.98208	1.85063e-13	2.14601e-10	20.1155	6.62567	6.08392	-0.541757	5.04375	4.68889	-0.354858	0.330514	TRUE
EIF2S3	EIF2S3	1968	eukaryotic translation initiation factor 2 subunit gamma	chrX	-0.432692	8.10804	-7.77419	6.31012e-13	6.79465e-10	18.9415	8.35421	7.89835	-0.455855	8.42743	8.10285	-0.324574	0.130734
CXorf38	CXorf38	159013	chromosome X open reading frame 38	chrX	-0.564669	5.84207	-7.57118	2.06069e-12	1.94155e-09	17.7933	6.26157	5.69746	-0.564112	5.6879	5.5834	-0.104501	0.947711	TRUE
DDX3X	DDX3X	1654	DEAD-box helicase 3, X-linked	chrX	-0.727764	9.24809	-7.3072	9.38935e-12	8.32615e-09	16.3392	10.1782	9.51594	-0.662243	7.91293	7.3186	-0.594333	0.124276	TRUE
CDK16	CDK16	5127	cyclin dependent kinase 16	chrX	-0.638931	6.28418	-6.78224	1.76499e-10	1.47818e-07	13.5189	6.50294	5.96604	-0.536903	6.78219	6.58916	-0.193025	0.8459	TRUE
TCEANC	TCEANC	170082	transcription elongation factor A N-terminal and central domain containing	chrX	-0.42941	2.9207	-6.73689	2.26173e-10	1.7945e-07	13.1888	3.6764	3.25379	-0.422608	1.3555	1.28916	-0.0663437	0.977478	TRUE
INE1	INE1	8552	inactivation escape 1 (non-protein coding)	chrX	-0.60585	2.67927	-6.59863	4.78941e-10	3.61002e-07	12.3423	3.48375	3.03726	-0.446489	1.09712	0.870987	-0.226135	0.854116
TRAPPC2	TRAPPC2	6399	trafficking protein particle complex 2	chrX	-0.420748	4.81928	-6.52218	7.22509e-10	5.18658e-07	12.1692	5.36455	4.98994	-0.374603	3.8939	3.74144	-0.152453	0.849675	TRUE
FUNDC1	FUNDC1	139341	FUN14 domain containing 1	chrX	-0.514318	2.82419	-6.17973	4.40476e-09	3.01826e-06	10.3641	2.97423	2.3925	-0.581728	3.54827	3.50965	-0.0386266	0.992472
SYAP1	SYAP1	94056	synapse associated protein 1	chrX	-0.602663	5.41725	-5.22403	4.9496e-07	0.000298461	5.95081	5.70554	5.0956	-0.609937	5.74204	5.71236	-0.0296828	0.996864	TRUE
MLLT4	MLLT4			chr6	1.25546	5.78724	5.18181	6.02553e-07	0.000349365	5.77611	4.75723	6.08264	1.32541	6.30753	6.53066	0.223132	0.977182
USP9X	USP9X	8239	ubiquitin specific peptidase 9, X-linked	chrX	-0.479496	7.70584	-5.14169	7.25637e-07	0.000405147	5.55521	8.0972	7.64981	-0.447388	7.49277	7.23753	-0.255237	0.752687	TRUE
CA5B	CA5B	11238	carbonic anhydrase 5B	chrX	-0.658334	3.20167	-5.0372	1.17221e-06	0.000609348	5.19825	4.09991	3.50632	-0.593595	1.75447	1.28915	-0.465321	0.782842	TRUE
RIBC1	RIBC1	158787	RIB43A domain with coiled-coils 1	chrX	-0.532109	0.261567	-5.05701	1.07085e-06	0.000576541	4.84373	0.616721	0.241515	-0.375207	-0.144864	-0.120265	0.0245983	0.999514	TRUE
GNAZ	GNAZ	2781	G protein subunit alpha z	chr22	1.22471	1.96347	4.93697	1.84516e-06	0.000927195	4.77927	2.11123	3.04156	0.930329	-0.317984	-0.501692	-0.183707	0.991843
IL2RA	IL2RA	3559	interleukin 2 receptor subunit alpha	chr10	1.12398	4.90414	4.91671	2.02086e-06	0.000982723	4.62133	4.74652	5.77177	1.02525	2.96088	3.57228	0.611406	0.847576
MORN4	MORN4	118812	MORN repeat containing 4	chr10	0.945411	0.514954	4.80605	3.30608e-06	0.00151028	3.99346	-0.405272	0.398021	0.803294	1.87435	1.87845	0.00410485	0.997504
ZMYND11	ZMYND11	10771	zinc finger MYND-type containing 11	chr10	0.43178	6.19242	4.75206	4.19164e-06	0.0018585	3.89796	6.6186	7.00179	0.383191	4.00633	4.02023	0.0138982	0.996661
TRIB1	TRIB1	10221	tribbles pseudokinase 1	chr8	1.02505	4.92813	4.69897	5.28357e-06	0.00227571	3.71968	4.37262	5.16658	0.793964	5.23274	5.03509	-0.19765	0.977478	TRUE
EMP3	EMP3	2014	epithelial membrane protein 3	chr19	-0.615531	7.02188	-4.5851	8.62836e-06	0.00356001	3.21206	7.55761	6.84834	-0.709276	6.6308	6.7902	0.159409	0.969732
GLTP	GLTP	51228	glycolipid transfer protein	chr12	-0.275869	5.25026	-4.4968	1.25468e-05	0.00484983	2.88387	5.54524	5.13201	-0.413234	5.15264	5.11875	-0.0338936	0.992472
HOMER3	HOMER3	9454	homer scaffolding protein 3	chr19	-1.78551	2.2488	-4.45689	1.48356e-05	0.00523353	2.85958	3.93094	2.18193	-1.74901	0.147375	0.466848	0.319472	0.993315
MED14	MED14	9282	mediator complex subunit 14	chrX	-0.320611	6.3544	-4.47803	1.35774e-05	0.00511699	2.80707	6.61761	6.38735	-0.230266	6.12025	5.85656	-0.263689	0.541906	TRUE
BLOC1S2	BLOC1S2	282991	biogenesis of lysosomal organelles complex 1 subunit 2	chr10	-0.368006	6.07274	-4.46678	1.42334e-05	0.00523336	2.75588	6.5069	6.14068	-0.366225	5.39166	5.41291	0.0212542	0.996864
IRS1	IRS1	3667	insulin receptor substrate 1	chr2	0.664368	3.60973	4.4554	1.49281e-05	0.00523353	2.74997	4.31358	4.77568	0.462099	0.279902	0.421133	0.14123	0.993315
AEBP1	AEBP1	165	AE binding protein 1	chr7	1.21664	5.08314	4.41689	1.75288e-05	0.00600559	2.56675	5.5097	6.69003	1.18033	1.74419	0.935453	-0.808732	0.916934
ADD2	ADD2	119	adducin 2	chr2	-2.27712	-2.09055	-4.51622	1.15603e-05	0.00458611	2.46987	-0.498783	-2.31564	-1.81685	-3.41481	-3.6809	-0.266094	0.994337
ARPC5L	ARPC5L	81873	actin related protein 2/3 complex subunit 5 like	chr9	-0.516375	5.51734	-4.36294	2.19149e-05	0.0073415	2.3807	5.54246	4.97637	-0.566097	6.58393	6.60292	0.0189865	0.997504
MSANTD3	MSANTD3	91283	Myb/SANT DNA binding domain containing 3	chr9	0.331255	2.69799	4.32296	2.58259e-05	0.00811095	2.36345	2.50858	2.76569	0.25711	2.65285	2.88763	0.234783	0.689778
AGAP3	AGAP3	116988	ArfGAP with GTPase domain, ankyrin repeat and PH domain 3	chr7	0.584492	4.94242	4.34885	2.32233e-05	0.00761068	2.35722	4.27274	4.72439	0.451655	6.28627	6.14875	-0.137525	0.971685
ZNF672	ZNF672	79894	zinc finger protein 672	chr1	-0.350828	5.45478	-4.33432	2.46512e-05	0.00790675	2.2641	5.34813	4.90239	-0.445744	6.81817	6.64464	-0.173533	0.836218
RNF10	RNF10	9921	ring finger protein 10	chr12	-0.346216	7.57337	-4.31592	2.65811e-05	0.00817777	2.15254	7.87969	7.50871	-0.370979	7.37878	7.29934	-0.0794318	0.977478
PCYOX1	PCYOX1	51449	prenylcysteine oxidase 1	chr2	0.51934	4.15345	4.27821	3.09972e-05	0.00934565	2.10024	3.97376	4.36284	0.389074	3.94549	3.94228	-0.00321076	0.997707
CCDC96	CCDC96	257236	coiled-coil domain containing 96	chr4	-0.517904	1.81978	-4.22388	3.8615e-05	0.0111613	1.98818	2.87881	2.22061	-0.658195	-0.509879	-0.139235	0.370644	0.919543
BCL7B	BCL7B	9275	BCL tumor suppressor 7B	chr7	-0.423876	5.81532	-4.26473	3.274e-05	0.00967755	1.98023	6.11204	5.64257	-0.46947	5.79968	5.81282	0.0131479	0.997707
NUDT3	NUDT3	11165	nudix hydrolase 3	chr6	-0.623311	0.992179	-4.17895	4.62378e-05	0.0129081	1.83709	0.809603	-0.0814276	-0.89103	3.52115	3.33881	-0.182338	0.875612
RASSF1	RASSF1	11186	Ras association domain family member 1	chr3	-0.307186	6.3872	-4.21988	3.92405e-05	0.0111613	1.79585	6.76931	6.42235	-0.346967	5.91208	5.80462	-0.107461	0.944955
SBF2-AS1	SBF2-AS1	283104	SBF2 antisense RNA 1	chr11	0.47599	3.18125	4.06824	7.16459e-05	0.0191581	1.38787	3.36075	3.7459	0.385146	1.75833	1.83895	0.0806185	0.99123
B4GAT1	B4GAT1	11041	beta-1,4-glucuronyltransferase 1	chr11	0.598212	1.97219	4.04972	7.70298e-05	0.0200211	1.38678	1.23302	1.71754	0.484513	3.59339	3.25506	-0.338329	0.695371
DIABLO	DIABLO	56616	diablo IAP-binding mitochondrial protein	chr12	-0.340038	5.18337	-4.08395	6.73662e-05	0.0184645	1.35781	5.20287	4.89561	-0.307265	5.76048	5.74115	-0.0193278	0.997504
GLCE	GLCE	26035	glucuronic acid epimerase	chr15	1.05405	1.92628	4.02406	8.51244e-05	0.0213875	1.2927	1.69545	2.67004	0.974589	0.536214	0.788667	0.252453	0.991843
LOC647859	LOC647859	647859	occludin pseudogene	chr5	-2.18972	-1.66202	-4.06543	7.24388e-05	0.0191581	1.1027	0.178914	-1.51746	-1.69637	-4.02805	-4.32733	-0.299279	0.992472
UBE2N	UBE2N	7334	ubiquitin conjugating enzyme E2 N	chr12	-0.300328	6.63516	-4.02714	8.41134e-05	0.0213875	1.0843	6.76899	6.43931	-0.329679	6.81581	6.91387	0.0980629	0.950465
C18orf32	C18orf32	497661	chromosome 18 open reading frame 32	chr18	-0.766113	-2.00555	-3.9931	9.59747e-05	0.0236511	1.01086	-2.19417	-3.28808	-1.09391	0.732352	0.936919	0.204567	0.957517
DPY19L4	DPY19L4	286148	dpy-19 like 4 (C. elegans)	chr8	0.404792	4.05003	3.96636	0.000106392	0.024384	1.0099	4.07174	4.54879	0.477054	3.01877	2.98959	-0.0291763	0.999093
KLF11	KLF11	8462	Kruppel like factor 11	chr2	-0.569072	5.20682	-3.98962	9.72714e-05	0.0236511	0.9471	7.06202	6.45492	-0.607105	0.045782	0.629174	0.583392	0.874923
SNAI3	SNAI3	333929	snail family transcriptional repressor 3	chr16	0.624086	1.35369	3.92019	0.000126962	0.0281462	0.93494	0.544977	1.04813	0.503149	2.89753	3.01444	0.116908	0.985061
KLHL18	KLHL18	23276	kelch like family member 18	chr3	-0.329341	5.80041	-3.96713	0.000106079	0.024384	0.914228	6.00049	5.76569	-0.234798	5.62	5.63288	0.0128857	0.997504
PPP4C	PPP4C	5531	protein phosphatase 4 catalytic subunit	chr16	-0.290644	6.33212	-3.96548	0.000106756	0.024384	0.87359	6.1934	5.86428	-0.329122	7.47708	7.44753	-0.0295532	0.994608
WHAMM	WHAMM	123720	WAS protein homolog associated with actin, golgi membranes and microtubules	chr15	-0.585109	6.31669	-3.96606	0.000106518	0.024384	0.868518	7.17779	6.66793	-0.509865	4.47325	4.59917	0.125923	0.979776
ADK	ADK	132	adenosine kinase	chr10	-0.512442	5.53731	-3.95762	0.000110028	0.0247563	0.859047	5.89501	5.35292	-0.542092	5.62368	5.37627	-0.247407	0.892268
PARP16	PARP16	54956	poly(ADP-ribose) polymerase family member 16	chr15	0.276902	4.2033	3.90099	0.000136586	0.029841	0.726591	4.10961	4.25136	0.141743	4.41272	4.08191	-0.330804	0.342315
STS	STS	412	steroid sulfatase (microsomal), isozyme S	chrX	-0.751275	3.23019	-3.84852	0.000166536	0.0353337	0.678638	3.13602	2.40944	-0.726577	5.36574	4.78633	-0.579414	0.367574	TRUE
ABHD17C	ABHD17C	58489	abhydrolase domain containing 17C	chr15	0.942399	0.401981	3.84133	0.000171102	0.0353337	0.62589	-0.497722	0.339907	0.837628	1.85304	1.46579	-0.387254	0.842939
TBC1D25	TBC1D25	4943	TBC1 domain family member 25	chrX	-0.295368	5.55837	-3.87748	0.000149314	0.0321559	0.574497	5.85119	5.52774	-0.323452	5.41273	5.15873	-0.253999	0.623513	TRUE
FAN1	FAN1	22909	FANCD2/FANCI-associated nuclease 1	chr15	0.305166	4.93023	3.84302	0.000170018	0.0353337	0.534643	4.80427	5.18957	0.385302	4.57694	4.53518	-0.0417683	0.992472
UBE2S	UBE2S	27338	ubiquitin conjugating enzyme E2 S	chr19	-0.658934	3.4916	-3.81651	0.000187771	0.038252	0.52234	3.40886	2.61781	-0.791049	5.4586	5.32894	-0.129654	0.97381
XXYLT1	XXYLT1	152002	xyloside xylosyltransferase 1	chr3	0.577481	2.68278	3.77595	0.000218368	0.0406407	0.444314	2.02732	2.42909	0.40177	3.97602	4.02019	0.0441665	0.992472
KIF9-AS1	KIF9-AS1	285352	KIF9 antisense RNA 1	chr3	-0.569953	0.227862	-3.79111	0.000206418	0.0396512	0.437988	0.262106	-0.269121	-0.531227	1.10651	1.27359	0.167081	0.949687
PFN2	PFN2	5217	profilin 2	chr3	0.83179	3.43217	3.79447	0.000203854	0.0396512	0.434666	3.0207	3.71243	0.691727	3.98725	2.91532	-1.07193	0.268512
ZFHX3	ZFHX3	463	zinc finger homeobox 3	chr16	0.573109	4.9791	3.77771	0.000216947	0.0406407	0.298785	4.40723	4.98826	0.581029	5.6602	5.656	-0.00420402	0.999514
WASF1	WASF1	8936	WAS protein family member 1	chr6	0.728568	2.97237	3.74778	0.000242336	0.0435488	0.284332	2.93456	3.59513	0.660578	1.85442	1.66335	-0.191075	0.99123
TRAFD1	TRAFD1	10906	TRAF-type zinc finger domain containing 1	chr12	-0.299762	5.92711	-3.78975	0.000207465	0.0396512	0.265456	5.86589	5.5063	-0.359589	6.75013	6.94452	0.194392	0.791205
SF3B5	SF3B5	83443	splicing factor 3b subunit 5	chr6	-0.299022	5.98502	-3.79148	0.000206131	0.0396512	0.26152	5.92488	5.50838	-0.416505	7.13023	6.96738	-0.162849	0.853254
C19orf43	C19orf43	79002	chromosome 19 open reading frame 43	chr19	-0.268145	6.9756	-3.78933	0.000207791	0.0396512	0.236547	6.96063	6.56837	-0.39226	7.80816	7.8424	0.034234	0.992472
MED14OS	MED14OS	100873985	MED14 opposite strand	chrX	-0.392142	-0.368284	-3.70786	0.000280595	0.0469996	0.203074	0.0329492	-0.413693	-0.446642	-0.623866	-0.864216	-0.24035	0.836198
ZNF252P	ZNF252P	286101	zinc finger protein 252, pseudogene	chr8	0.464549	4.15222	3.73834	0.000250912	0.0440531	0.152734	4.4538	4.82821	0.374409	2.34149	2.4406	0.0991117	0.994608
CASD1	CASD1	64921	CAS1 domain containing 1	chr7	0.254624	5.64067	3.74742	0.00024266	0.0435488	0.120583	6.11661	6.43955	0.322939	3.46545	3.3938	-0.0716531	0.996661
SART1	SART1	9092	squamous cell carcinoma antigen recognized by T-cells 1	chr11	-0.273871	6.86637	-3.75382	0.000236998	0.0435488	0.119083	6.86009	6.54091	-0.319182	7.57986	7.51321	-0.0666551	0.977478
C18orf8	C18orf8	29919	chromosome 18 open reading frame 8	chr18	-0.348092	5.92931	-3.7379	0.000251314	0.0440531	0.105202	6.27098	6.03816	-0.232826	5.22327	5.33662	0.113348	0.951883
SERPINI1	SERPINI1	5274	serpin family I member 1	chr3	0.638446	2.57645	3.67912	0.000311606	0.0499729	0.05601	2.77801	3.13008	0.352077	1.05848	1.29402	0.235532	0.977182
SEPN1	SEPN1			chr1	0.485359	5.38161	3.7312	0.000257585	0.0446333	0.0524386	5.7384	6.11633	0.377936	3.13215	3.66016	0.528015	0.674614
ZNF275	ZNF275	10838	zinc finger protein 275	chrX	0.388694	6.52671	3.72574	0.000262806	0.0450205	0.0335556	6.50286	6.95179	0.448934	5.74874	5.63972	-0.109017	0.975594	TRUE
KDSR	KDSR	2531	3-ketodihydrosphingosine reductase	chr18	0.282917	4.35136	3.6912	0.000298201	0.0483374	0.0251381	4.06405	4.26642	0.20237	4.87318	4.8776	0.0044191	0.997504
SIAH2	SIAH2	6478	siah E3 ubiquitin protein ligase 2	chr3	-0.438013	5.70536	-3.71025	0.000278153	0.0469996	-0.0107424	6.05779	5.5549	-0.502895	5.69508	5.50502	-0.190056	0.931348
MAPK9	MAPK9	5601	mitogen-activated protein kinase 9	chr5	0.192623	5.74447	3.70466	0.000283896	0.04703	-0.0250261	5.79952	5.97659	0.177064	5.19477	5.20671	0.0119439	0.996864
ATP5L	ATP5L	10632	ATP synthase, H+ transporting, mitochondrial Fo complex subunit G	chr11	-0.260611	6.85126	-3.69761	0.000291309	0.0477335	-0.0741642	6.76104	6.38306	-0.377977	7.91499	7.92445	0.00946063	0.997504

## Sheet: Con_MvsF_Sig_RNAm_Rep
	SYMBOL	ENTREZID	GENENAME	TXCHROM	logFC	AveExpr	t	P.Value	adj.P.Val	B	ConFemaleMean	ConMaleMean	deltaCon
TRIB1	TRIB1	10221	tribbles pseudokinase 1	chr8	-4.44866	3.85934	-9.0254	1.83615e-05	0.0004111	3.24746	6.95947	2.61929	-4.34017
SYAP1	SYAP1	94056	synapse associated protein 1	chrX	-1.56573	5.05972	-5.99511	0.00032745	0.00260598	0.0936144	6.20563	4.60135	-1.60428
CA5B	CA5B	11238	carbonic anhydrase 5B	chrX	2.08657	3.91069	5.85375	0.000383749	0.00286546	0.430105	2.4615	4.49037	2.02887
USP9X	USP9X	8239	ubiquitin specific peptidase 9, X-linked	chrX	-1.21149	7.66373	-5.32792	0.000708463	0.00435669	-0.856568	8.54022	7.31313	-1.22709
MED14	MED14	9282	mediator complex subunit 14	chrX	-0.8805	6.7122	-5.11866	0.00091375	0.00519051	-1.12734	7.35386	6.45554	-0.898316
ERCC6L	ERCC6L	54821	ERCC excision repair 6 like, spindle assembly checkpoint helicase	chrX	-2.17825	2.28237	-4.11017	0.00340285	0.0134311	-1.95748	3.693	1.71811	-1.97489
TBC1D25	TBC1D25	4943	TBC1 domain family member 25	chrX	0.776897	5.14408	3.60431	0.00695953	0.0226073	-2.94308	4.57238	5.37276	0.800379
EIF1AX	EIF1AX	1964	eukaryotic translation initiation factor 1A, X-linked	chrX	-0.929996	5.57657	-2.45607	0.0396123	0.0842372	-5.00165	6.2055	5.325	-0.880504
ZRSR2	ZRSR2	8233	zinc finger CCCH-type, RNA binding motif and serine/arginine rich 2	chrX	0.808504	5.38666	2.45433	0.0397198	0.0844277	-4.79415	4.87833	5.58999	0.711663
TCEANC	TCEANC	170082	transcription elongation factor A N-terminal and central domain containing	chrX	1.08929	3.14726	2.16366	0.0624925	0.120243	-4.77631	2.37122	3.45767	1.08646
RIBC1	RIBC1	158787	RIB43A domain with coiled-coils 1	chrX	-0.792295	1.09368	-1.86367	0.0994347	0.172978	-5.04726	1.63728	0.87624	-0.761044
ZNF275	ZNF275	10838	zinc finger protein 275	chrX	0.359699	6.0794	1.80636	0.10856	0.18463	-5.93695	5.83652	6.17656	0.340039
DDX3X	DDX3X	1654	DEAD-box helicase 3, X-linked	chrX	0.409242	8.98249	1.45183	0.184676	0.278708	-6.52605	8.71299	9.0903	0.377309
CXorf38	CXorf38	159013	chromosome X open reading frame 38	chrX	0.374242	6.05775	1.31548	0.224859	0.32483	-6.58896	5.81425	6.15514	0.340889
STS	STS	412	steroid sulfatase (microsomal), isozyme S	chrX	-0.351685	4.11947	-0.647413	0.535528	0.633695	-6.98602	4.51595	3.96088	-0.555072
TRAPPC2	TRAPPC2	6399	trafficking protein particle complex 2	chrX	-0.201766	4.8368	-0.514465	0.620859	0.708252	-7.18848	5.08551	4.73732	-0.348194
MAP7D2	MAP7D2	256714	MAP7 domain containing 2	chrX	0.385176	-1.46919	0.169207	0.869841	0.908627	-6.16567	-1.89252	-1.29986	0.59266
CDK16	CDK16	5127	cyclin dependent kinase 16	chrX	0.0218108	6.28015	0.0804357	0.93787	0.957494	-7.52844	6.28475	6.27831	-0.00643698

## Sheet: CLLMvsF_FEM_result
EntrezID.Seed.	Symbol.Seed.	Size	Mod	P	Genes
5613	PRKX	15	2.07439935355963	0.0495	PRKX PRKAR1A PRKAR2A PKIA GPKOW MYCBPAP AKAP10 PDZK1 SLC22A4 GUCY2C AKAP12 AKAP5 PDE4D PDE4DIP AKAP7
9479	MAPK8IP1	18	2.07499357551882	0.0375	MAPK8IP1 MAP3K12 MAPK8IP2 MAPK8IP3 VRK2 MAP3K13 DUSP16 RECQL5 KLC1 PLEKHM2 ALDH7A1 KLC2 KIF5A TRIM26 FRA10AC1 KIF5C KLC3 C21orf33
4116	MAGOH	5	3.47311184453409	0.0125	MAGOH CASC3 UPF3A SMG9 IPO13
9282	MED14	89	1.79309481193337	0.0045	MED14 MED15 POLR2H TBP ELL TAF1 MED10 MED21 MED6 MED13 MED13L MED25 MED11 MED17 MED23 MED26 MED20 MED28 MED18 MED19 MED9 CDK8 CCNC POLR2B TAF7 TAF3 TAF8 TAF11 TAF4 TAF5 POLR2C EAF2 EAF1 TAF4B POLR2D CCNT2 CDK19 AFF1 POLR2K POLR2I MED7 MED29 ICE2 CDK11B MED22 MED8 MED30 CBX4 ARPC2 AFF4 MLLT1 BTF3 KDM4B DHRS7B TEAD1 SNAPC2 RPAP1 ARHGEF5 SUPT3H CORO1B SETD7 ARPC5 OSTF1 ABT1 BRF2 DR1 ARPC1B KDM5A MLL…
5531	PPP4C	7	3.19902952648332	0.011	PPP4C PPP4R1 IGBP1 PPP4R3B PPP4R2 DHX38 MID2
2002	ELK1	18	2.63436284345112	0.0035	ELK1 ID3 ID2 MAPK11 TAOK2 EGR1 ELK3 CITED2 ELK4 STK16 TAGLN MYF6 IFI16 LHX3 TMEM173 DUSP10 NAB2 PITX1
6667	SP1	49	2.0102478374669	0.0235	SP1 NFYA PER3 E2F2 HMGA1 EGR1 CEBPD ELF1 SP3 NFYB NFYC MMP14 BCOR KLF4 IVL TAL1 PDX1 KLF6 SREBF2 PPP1R13L GABPA ATF7IP2 KLF10 SP4 DROSHA PBX1 PNO1 ABLIM2 POU3F1 PRMT6 SGSM2 PCIF1 KDM2B PKNOX1 ZDHHC17 ADGRB2 STARD13 SCAP INSIG2 PGRMC1 LRP2BP NAB2 PITX1 STK19 PRAME HOXB7 BCL6 ZHX3 FNBP1L
27238	GPKOW	15	2.07439935355963	0.045	GPKOW PRKX PKIA PRKAR1A PRKAR2A MYCBPAP AKAP10 PDZK1 SLC22A4 GUCY2C AKAP12 AKAP5 PDE4D PDE4DIP AKAP7
55093	WDYHV1	14	2.65362146563122	0.0065	WDYHV1 PCBD1 RPIA BLOC1S6 CBFA2T2 DCTPP1 HPRT1 NIF3L1 TIFA CUTC NADSYN1 STK16 NOL3 ZNF652
10001	MED6	89	1.79309481193337	0.005	MED6 MED15 POLR2H ELL TAF1 MED10 MED21 MED13 MED13L MED25 MED11 MED17 MED23 MED26 MED20 MED14 MED28 MED18 MED19 MED9 CDK8 CCNC POLR2B TAF7 TAF4 TAF5 POLR2C EAF2 EAF1 TAF4B POLR2D CCNT2 CDK19 AFF1 POLR2K POLR2I MED7 MED29 ICE2 CDK11B MED22 MED8 MED30 CBX4 ARPC2 TAF3 TAF8 TAF11 AFF4 TBP MLLT1 BTF3 KDM4B DHRS7B TEAD1 SNAPC2 RPAP1 ARHGEF5 SUPT3H CORO1B SETD7 ARPC5 OSTF1 ABT1 BRF2 DR1 ARPC1B KDM5A MLL…
9978	RBX1	16	2.38610859964513	0.0355	RBX1 CKS1B TCEB3 BTRC TBL3 NEURL2 CDC34 FBXL12 FBXW8 FBXO18 FBXO11 PIM2 REXO1 ATF5 HNRNPH3 NDUFB8
27342	RABGEF1	20	2.40572035641565	0.0065	RABGEF1 RAB33B RNF168 AP1G2 AP1S1 AFTPH AP1S2 AP1G1 SYNRG AP1AR SYP KIF13A SCAMP1 GGA1 SPTB AP3D1 PACS1 GGA3 SCAMP3 SORL1
4055	LTBR	6	2.65597612226873	0.021	LTBR LTA LTB TNFSF14 TNFRSF14 NRIP1
379	ARL4D	7	2.97467861003471	0.0095	ARL4D PRKCSH ARL6IP1 EML4 INPP5K ARL6 ATL2

## Sheet: CLL_subtype_sigProbes
	CHR	MAPINFO	Strand	Type	gene	feature	cgi	feat.cgi	CLL_subType_FDR
cg18422972	X	40029227	F	I	BCOR	5'UTR	island	5'UTR-island	0.000344773
cg14928430	X	118889202	R	II		IGR	shelf	IGR-shelf	0.000265763
cg05573563	X	13751423	R	II	TRAPPC2	5'UTR	shore	5'UTR-shore	0.000139256
cg05891083	X	57151771	F	II		IGR	shelf	IGR-shelf	9.36997e-06
cg11331769	X	153639287	F	II	TAZ	TSS1500	shore	TSS1500-shore	0.000292226
cg24618413	X	40007471	R	II	BCOR	5'UTR	shore	5'UTR-shore	6.62384e-06
cg00868980	X	63005938	R	II	MIR1468	Body	opensea	Body-opensea	1.35685e-06

[truncated: 4 more sheets: B_Cell_subtypes_X, B_Cell_subtypes_A, Con_MvsF_autosomal_SigSites, Con_MvsF_Xchromosomal_SigSites]
